# Supplementary material for: A comparison of host gene expression signatures associated with infection in vitro by the Makona and Ecran (Mayinga) variants of Ebola virus
Source: Sci Rep. 2017 Feb 27;7:43144. doi: 10.1038/srep43144 (PMC5327407; doi:10.1038/srep43144)
Supplement: Supplementary Dataset 1 [file srep43144-s1.xls]

## Sheet: Additional File 1
ID	Chr	Start	End	Name	logCPM	logFC.h24Ecran_NegC	logFC.h48Ecran_NegC	logFC.h72Ecran_NegC	logFC.h24Makona_NegC	logFC.h48Makona_NegC	logFC.h72Makona_NegC	PV.h24Ecran_NegC	PV.h48Ecran_NegC	PV.h72Ecran_NegC	PV.h24Makona_NegC	PV.h48Makona_NegC	PV.h72Makona_NegC	FDR.h24Ecran_NegC	FDR.h48Ecran_NegC	FDR.h72Ecran_NegC	FDR.h24Makona_NegC	FDR.h48Makona_NegC	FDR.h72Makona_NegC	A549_24h_Ecran	A549_24h_Makona	A549_48h_Ecran	A549_48h_Makona	A549_72h_Ecran	72h_Makona	NegControl_1	NegControl_2	NegControl_3
ENSG00000000003	X	100627109	100639991	TSPAN6	6.5435	-0.408941	-0.494873	-0.079661	-0.671429	-0.157128	-0.325565	1.45211e-05	1.82456e-07	0.388777	1.76341e-12	0.0933494	0.000552693	7.74717e-05	1.00221e-06	0.600039	2.17933e-11	0.207142	0.00195207	2776	3066	2663	2498	3122	2560	2951	2901	2638
ENSG00000000005	X	100584802	100599885	TNMD	-6.95124	-2.026	-2.026	-2.026	-2.026	-2.026	-2.026	0.396212	0.392647	0.418165	0.340969	0.451613	0.423714	0.598664	0.577526	0.600039	0.511304	0.647263	0.609124	0	0	0	0	0	0	1	0	0
ENSG00000000419	20	50934867	50958555	DPM1	6.26283	-0.682517	-0.815022	-0.910172	-0.787247	-0.750623	-0.847947	1.60748e-08	2.32858e-11	1.57934e-13	7.37352e-11	9.03715e-10	5.11572e-12	1.24799e-07	1.80621e-10	1.29954e-12	7.7423e-10	6.98658e-09	3.81962e-11	2318	2856	2153	1671	1772	1799	2895	3175	2503
ENSG00000000457	1	169849631	169894267	SCYL3	4.71015	0.0988314	0.245953	0.458672	0.0420712	0.249177	0.464127	0.420793	0.0421009	0.000133798	0.727333	0.0450824	0.000114561	0.624013	0.101908	0.000510466	0.915307	0.116624	0.0004421	800	1019	902	671	919	897	583	630	508
ENSG00000000460	1	169662007	169854080	C1orf112	5.47149	-0.0496478	-0.456456	-0.909307	-0.271576	-0.444624	-0.949998	0.637261	2.67209e-05	1.62893e-15	0.0101502	6.01724e-05	1.30715e-16	0.851071	0.00011506	1.52062e-14	0.0316094	0.000272124	1.33714e-15	1780	2022	1367	1023	878	830	1453	1504	1287
ENSG00000000938	1	27612064	27635277	FGR	-8.60069	0	2.99121	0	0	0	0	1	0.124668	1	1	1	1	1	0.242755	1	1	1	1	0	0	1	0	0	0	0	0	0
ENSG00000000971	1	196651878	196747504	CFH	7.0979	-1.9317	-0.452603	1.12667	-2.23707	-0.258037	0.66959	3.79491e-62	1.15204e-05	4.02727e-33	1.22232e-80	0.0119639	3.54003e-12	2.72057e-60	5.19554e-05	8.90462e-32	1.45152e-78	0.0366946	2.67575e-11	1165	1249	3307	2809	8688	6154	3512	3646	3083
ENSG00000001036	6	143494811	143511690	FUCA2	6.09632	-0.387951	-0.340845	-0.142643	-0.510521	-0.109309	-0.135542	0.000124263	0.000706632	0.152554	4.08974e-07	0.275959	0.174395	0.000574927	0.00250311	0.286874	2.71043e-06	0.497139	0.314609	1982	2412	2085	1817	2103	2055	2122	2053	1803
ENSG00000001084	6	53497341	53616970	GCLC	7.88671	-0.0344805	-0.016006	0.0219181	-0.151656	-0.122279	-0.0408881	0.732452	0.873735	0.827622	0.13425	0.230013	0.685892	0.946308	1	1	0.282319	0.42415	0.890935	7733	9446	7975	5499	7198	6701	6282	6450	5516
ENSG00000001167	6	41072945	41099976	NFYA	5.37102	0.0766577	-0.0222139	0.0420547	0.00688874	-0.0732034	0.121405	0.448511	0.82737	0.68111	0.944981	0.485844	0.233292	0.655786	1	0.882819	1	0.685056	0.405643	1380	1742	1312	940	1206	1239	1036	989	987
ENSG00000001460	1	24356999	24416934	STPG1	3.08239	0.0108648	-0.111919	-0.201167	0.122811	-0.384049	-0.172945	0.942827	0.465087	0.203128	0.394703	0.0213852	0.274513	1	0.659047	0.35968	0.57808	0.0605337	0.454007	308	441	288	177	238	236	274	221	210
ENSG00000001461	1	24415794	24472976	NIPAL3	4.64901	-0.149777	0.238025	0.710707	-0.127732	0.481917	0.589139	0.191242	0.0304132	2.62576e-11	0.248864	1.44455e-05	5.09868e-08	0.363948	0.0771258	1.84268e-10	0.426789	7.11031e-05	2.7607e-07	614	826	818	719	998	892	530	532	506
ENSG00000001497	X	65512582	65534775	LAS1L	6.5193	-0.880528	-1.18163	-1.245	-0.854714	-1.08596	-1.13701	1.64242e-12	1.84441e-20	3.41123e-22	4.98655e-12	1.72663e-17	4.93324e-19	1.98759e-11	2.6842e-19	4.65219e-21	5.91356e-11	2.44849e-16	5.76806e-18	2609	3519	2156	1710	1814	1901	3805	4109	3161
ENSG00000001561	6	46129993	46146699	ENPP4	1.7495	-0.415408	-0.294743	0.417132	-0.202683	0.0874722	0.298463	0.0415586	0.138511	0.0233057	0.270191	0.666398	0.113662	0.109455	0.263585	0.0611095	0.457632	0.883495	0.221902	84	129	93	90	134	120	85	87	86
ENSG00000001617	3	50155045	50189075	SEMA3F	0.87337	0.0200909	0.56791	0.753381	0.14892	0.66592	0.581565	0.948342	0.0477519	0.00867035	0.605392	0.0269196	0.0490097	1	0.114362	0.0247695	0.81508	0.0743606	0.116123	49	71	73	58	73	63	27	42	42
ENSG00000001626	7	117465784	117715971	CFTR	0.680902	-0.357446	0.545156	2.06336	-0.223551	0.108189	1.35422	0.339645	0.0876456	1.93856e-15	0.507529	0.773762	3.33256e-06	0.565502	0.192669	1.80002e-14	0.71011	0.988161	1.5277e-05	22	32	42	23	106	63	25	17	23
ENSG00000001629	7	92246234	92401384	ANKIB1	7.5606	0.29103	0.284585	0.401303	0.265378	0.27547	0.425529	0.00167248	0.00211755	1.34082e-05	0.00403249	0.00314701	3.83375e-06	0.00637079	0.00698509	5.75368e-05	0.0138338	0.0108451	1.74554e-05	6308	8210	6394	4716	6095	6027	4246	3997	3640
ENSG00000001631	7	92198969	92246166	KRIT1	6.14238	0.121188	0.198316	0.0568794	0.110622	0.0992529	0.143451	0.238206	0.0521041	0.583566	0.276878	0.341476	0.164636	0.421561	0.12369	0.773267	0.466536	0.569502	0.30259	2335	3071	2508	1738	1999	2064	1829	1652	1471
ENSG00000002016	12	912077	990053	RAD52	4.32306	-0.164766	-0.125696	-0.00734725	0.087657	-0.218345	-0.0502285	0.173948	0.296757	0.9515	0.446498	0.0839023	0.679912	0.336003	0.485755	1	0.63948	0.200429	0.883989	607	958	635	442	606	572	576	532	461
ENSG00000002079	7	99238794	99311130	MYH16	0.428899	0.349705	-0.768637	-0.442253	0.139918	-0.340433	-0.314859	0.164686	0.0115469	0.139538	0.562348	0.273515	0.28614	0.322144	0.0326083	0.265313	0.771354	0.493475	0.47076	62	71	29	29	32	34	40	40	32
ENSG00000002330	11	64269830	64284704	BAD	3.16104	-0.471511	-1.00586	-0.813622	-0.818478	-0.787457	-0.924421	0.000302662	5.47724e-13	5.43923e-09	2.85038e-10	4.69632e-08	8.68896e-11	0.00131478	4.81316e-12	3.17558e-08	2.80483e-09	3.04763e-07	5.89158e-10	313	326	220	190	221	199	354	342	304
ENSG00000002549	4	17577192	17607972	LAP3	5.79678	-0.614539	-0.959875	-0.706924	-0.76329	-0.713467	-0.733672	1.5469e-07	1.4749e-15	2.48232e-09	7.48615e-11	2.47203e-09	6.97905e-10	1.06839e-06	1.56277e-14	1.48935e-08	7.85113e-10	1.8324e-08	4.41013e-09	1702	2034	1364	1201	1429	1364	2045	2192	1768
ENSG00000002586	X	2691179	2741309	CD99	5.75269	-0.341039	0.108954	0.0906222	-0.288224	0.146018	0.344874	0.000608415	0.255079	0.348498	0.00305351	0.133794	0.000278291	0.00251231	0.426022	0.558145	0.0107348	0.270071	0.00102522	1384	1902	1925	1466	1671	1938	1399	1358	1280
ENSG00000002587	4	11393150	11429765	HS3ST1	2.57888	0.90677	1.55953	1.8283	0.6892	1.44959	2.23708	1.49706e-06	1.13375e-19	5.25838e-27	0.000170506	5.01474e-15	3.25038e-43	9.12005e-06	1.57763e-18	8.9861e-26	0.000761723	5.9795e-14	1.05075e-41	158	180	253	174	268	346	74	60	60
ENSG00000002726	7	150824627	150861504	AOC1	-7.46461	0	2.99121	0	0	0	0	1	0.124692	1	1	1	1	1	0.242755	1	1	1	1	0	0	1	0	0	0	0	0	0
ENSG00000002745	7	121325367	121341104	WNT16	-6.85899	-2.02599	0.965221	-2.02599	-2.02599	-2.02599	1.16487	0.396231	0.570399	0.418182	0.340991	0.451628	0.50103	0.598664	0.766464	0.600039	0.511304	0.647263	0.690795	0	0	1	0	0	1	1	0	0
ENSG00000002746	7	43112599	43566001	HECW1	5.84453	1.55826	1.72706	1.86082	1.32479	1.55095	1.80721	2.80963e-50	1.23937e-62	1.37773e-72	8.08332e-37	3.45473e-48	5.60845e-68	1.5351e-48	7.34635e-61	9.58182e-71	3.32406e-35	1.76338e-46	3.4595e-66	2096	2362	2399	1576	2314	2168	623	518	500
ENSG00000002822	7	1815793	2233243	MAD1L1	6.13173	0.857505	0.609852	0.201611	0.752074	0.534501	0.382158	4.36125e-17	3.92272e-09	0.0601408	1.46621e-13	4.13591e-07	0.000310831	7.61702e-16	2.5051e-08	0.137811	2.00038e-12	2.43543e-06	0.00113837	3054	3761	2619	1845	1735	1912	1293	1404	1184
ENSG00000002834	17	38869859	38921770	LASP1	8.56125	-0.35398	-0.481676	-0.615151	-0.279329	-0.401851	-0.426551	0.000446078	2.14661e-06	2.07681e-09	0.00527963	7.40213e-05	2.6004e-05	0.0018841	1.05141e-05	1.25511e-08	0.0175083	0.000330347	0.000108481	11869	16560	11061	8677	8865	9824	12486	11624	10849
ENSG00000002919	17	48103357	48123074	SNX11	3.40575	-0.564145	-0.674964	-0.422811	-0.554964	-0.582769	-0.607807	2.87616e-05	7.32897e-07	0.00174138	1.73248e-05	4.15891e-05	1.20928e-05	0.000147064	3.77845e-06	0.00564082	9.10796e-05	0.000192479	5.22909e-05	315	420	297	235	311	266	370	379	324
ENSG00000003056	12	8940363	8949955	M6PR	7.80789	-0.0444538	0.0755585	-0.0439662	0.0829213	0.223564	-0.0840084	0.669858	0.465238	0.673731	0.421376	0.0298957	0.422498	0.879891	0.659153	0.876606	0.610531	0.0816704	0.609124	7268	10518	8042	6614	6508	6155	6044	6127	5108
ENSG00000003096	X	117897813	118117340	KLHL13	2.74586	0.68614	0.949508	1.03925	0.972313	0.475011	0.925768	0.00137986	5.48638e-06	7.49835e-07	1.78716e-06	0.036958	1.38147e-05	0.00533559	2.56867e-05	3.65271e-06	1.08911e-05	0.0976747	5.93763e-05	216	349	264	141	247	222	119	121	70
ENSG00000003137	2	72129238	72148038	CYP26B1	1.61449	0.406319	0.691861	0.836849	0.70683	0.615046	1.26061	0.0721934	0.00131166	0.000116564	0.000493205	0.00895395	7.73817e-10	0.174581	0.00445858	0.00044864	0.00202675	0.0284139	4.86692e-09	87	142	108	76	105	137	47	51	53
ENSG00000003147	7	8113184	8262687	ICA1	4.36365	0.975026	1.60857	2.01056	0.999801	1.46275	1.9292	1.16442e-14	6.38665e-42	3.36342e-67	2.21503e-16	8.60457e-32	7.05885e-61	1.71968e-13	2.32026e-40	2.06012e-65	3.81328e-15	2.54581e-30	3.68379e-59	552	744	872	585	1013	931	234	223	190
ENSG00000003249	16	90004865	90020128	DBNDD1	3.3643	-0.665198	-0.803319	-0.95669	-0.40665	-0.692614	-0.710407	3.657e-07	1.41404e-09	5.75083e-12	0.000787628	6.07715e-07	1.46223e-07	2.41211e-06	9.40888e-09	4.22159e-11	0.00311315	3.51336e-06	7.64233e-07	294	466	272	218	215	248	372	370	332
ENSG00000003393	2	201700554	201781189	ALS2	5.98179	0.398182	0.448729	0.434664	0.457003	0.372624	0.41954	0.000100941	1.07694e-05	2.30907e-05	5.83968e-06	0.000346623	4.60141e-05	0.000474699	4.87098e-05	9.63278e-05	3.30331e-05	0.00141045	0.000187215	2221	3065	2342	1649	2039	1962	1355	1373	1156
ENSG00000003400	2	201182881	201229406	CASP10	3.23004	-0.0198066	0.241664	0.374311	0.0755446	0.185433	0.423693	0.886665	0.0710488	0.00549181	0.562957	0.195461	0.00165262	1	0.161308	0.0165047	0.772068	0.369312	0.00542836	272	385	332	237	320	322	220	212	203
ENSG00000003402	2	201116104	201176687	CFLAR	6.63248	0.0327056	-0.153191	-0.146207	-0.0510481	-0.155737	0.00168005	0.760526	0.158447	0.179748	0.633906	0.155683	0.987584	0.974448	0.293733	0.323082	0.841056	0.306909	1	3450	4313	3088	2288	2728	2939	2732	2794	2251
ENSG00000003436	2	187464230	187565760	TFPI	7.91467	0.80797	1.58669	1.85143	0.726978	1.75716	1.83175	6.93574e-19	3.59901e-73	1.71651e-100	1.29068e-15	1.20007e-89	3.35542e-98	1.35127e-17	2.71975e-71	2.0954e-98	2.09588e-14	1.58705e-87	3.90492e-96	6098	7638	10652	8898	11251	10792	2816	2687	2520
ENSG00000003509	2	37231631	37253403	NDUFAF7	5.13871	-0.229525	-0.342482	-0.267924	-0.326855	-0.37187	-0.243505	0.0427685	0.00272038	0.0193763	0.00358655	0.00152781	0.0335768	0.112345	0.00875199	0.0516913	0.0124076	0.00557254	0.0827871	1145	1418	1078	784	998	987	1122	1069	905
ENSG00000003756	3	50088908	50119021	RBM5	5.70676	-0.52101	-0.612486	-0.587534	-0.46835	-0.614496	-0.53434	5.18549e-05	2.26981e-06	6.16439e-06	0.000228221	2.84666e-06	3.72908e-05	0.000255455	1.10849e-05	2.73604e-05	0.000991153	1.52854e-05	0.000152971	1577	2167	1507	1117	1348	1360	1849	1915	1457
ENSG00000003987	8	17298030	17413528	MTMR7	-1.69613	0.0995101	1.25026	0.613215	0.68399	0.277795	1.38224	0.889186	0.0349428	0.364914	0.259979	0.712307	0.0218304	1	0.086064	0.577108	0.442893	0.934787	0.0576306	7	14	16	6	9	15	2	8	5
ENSG00000003989	8	17497088	17570573	SLC7A2	4.86329	-0.207763	0.569639	1.29646	-0.172667	0.533091	1.01761	0.101151	1.37329e-06	1.28102e-30	0.160442	1.15033e-05	1.03028e-18	0.233607	6.88478e-06	2.53396e-29	0.297715	5.7341e-05	1.18478e-17	593	805	1035	749	1506	1207	560	566	453
ENSG00000004059	7	127588345	127591705	ARF5	3.55188	-0.762006	-0.722417	-0.469596	-0.697604	-0.504215	-0.581142	3.06458e-06	8.53732e-06	0.00342166	9.66034e-06	0.00215962	0.000358887	1.79249e-05	3.90084e-05	0.0106263	5.28556e-05	0.00769377	0.00130465	301	417	315	272	330	297	426	432	320
ENSG00000004139	17	28364356	28404049	SARM1	3.71333	0.221328	0.845724	0.928423	0.0675728	0.993186	0.860855	0.099327	1.18804e-11	1.63246e-13	0.605316	9.64043e-15	1.38917e-11	0.230022	9.43754e-11	1.34167e-12	0.815017	1.12945e-13	1.00665e-10	351	418	551	453	513	476	239	221	233
ENSG00000004142	17	28347177	28357522	POLDIP2	6.3978	-0.767045	-0.984104	-0.879218	-0.803155	-0.791387	-0.812045	1.66036e-15	9.23925e-24	2.22655e-19	4.31375e-17	5.91564e-16	6.91441e-17	2.62062e-14	1.59609e-22	2.62177e-18	7.7552e-16	7.53259e-15	7.18674e-16	2386	3083	2090	1773	1976	2013	3311	3119	2925
ENSG00000004399	3	129555175	129606818	PLXND1	5.54407	0.198962	0.852505	0.929066	0.248783	0.884062	1.00177	0.0687947	2.25488e-16	4.4089e-19	0.0199519	5.67807e-17	4.54591e-22	0.168301	2.53296e-15	5.09695e-18	0.0569629	7.6956e-16	6.3131e-21	1190	1632	1906	1446	1767	1807	786	786	812
ENSG00000004455	1	33007984	33080996	AK2	6.57748	-0.636359	-1.00934	-1.06431	-0.593113	-1.04711	-1.08276	6.0054e-10	1.29768e-21	1.86192e-23	5.54675e-09	1.61288e-22	4.19193e-24	5.53502e-09	2.01539e-20	2.70856e-22	4.67311e-08	3.06201e-21	6.48153e-23	3045	4157	2394	1731	2026	1945	3896	3785	3233
ENSG00000004468	4	15778275	15853230	CD38	5.30616	0.0196726	0.0245118	-0.170059	-0.794315	0.247998	0.0356858	0.860745	0.826725	0.13846	1.61505e-11	0.0270058	0.752188	1	1	0.263737	1.8195e-10	0.0745692	0.954499	1343	1012	1372	1189	1054	1182	1038	1101	913
ENSG00000004478	12	2794953	2805423	FKBP4	7.33004	-1.23435	-1.65151	-1.99973	-0.860477	-1.80814	-2.17373	2.53534e-34	1.43398e-56	2.19123e-77	1.54691e-18	7.22566e-65	1.58214e-88	9.21085e-33	7.38414e-55	1.65232e-75	3.0273e-17	5.61848e-63	1.55598e-86	4400	7554	3355	2234	2317	1997	8381	8209	7267
ENSG00000004487	1	23019448	23083689	KDM1A	7.14322	-0.301406	-0.632122	-0.613533	-0.335973	-0.571176	-0.558282	0.00204321	2.60034e-10	9.22111e-10	0.000563554	1.28191e-08	2.28071e-08	0.00766296	1.84674e-09	5.73658e-09	0.00229477	8.81532e-08	1.26472e-07	4695	6073	3801	2943	3385	3420	4716	4612	4009
ENSG00000004534	3	49940007	50100045	RBM6	6.31579	0.0638016	-0.020912	-0.0297457	0.0854381	-0.0218719	-0.0342684	0.566968	0.851923	0.791637	0.439077	0.846898	0.761174	0.774413	1	0.994367	0.631078	1	0.962161	2682	3607	2575	1910	2250	2181	2043	2154	1718
ENSG00000004660	17	3860315	3894891	CAMKK1	3.96671	-0.204004	-0.592077	-0.685165	-0.418115	-0.756858	-0.677086	0.104141	5.65828e-06	3.23892e-07	0.000779502	4.94721e-08	4.82593e-07	0.239306	2.64526e-05	1.62729e-06	0.00308526	3.19796e-07	2.40079e-06	563	643	438	290	361	353	532	527	436
ENSG00000004700	12	21468911	21501669	RECQL	7.54917	-0.283963	-0.537565	-0.737954	-0.491521	-0.3142	-0.627976	0.0212903	1.80107e-05	6.71836e-09	8.05057e-05	0.0112557	6.71595e-07	0.0627742	7.9225e-05	3.89437e-08	0.000380132	0.0347207	3.29179e-06	6536	7499	5582	4837	4271	4482	6172	6894	5275
ENSG00000004766	7	93232340	93361121	CCDC132	6.37221	0.479875	0.475261	0.533655	0.354166	0.465142	0.495628	1.22282e-06	1.53175e-06	6.99203e-08	0.000335513	3.46612e-06	6.08895e-07	7.54415e-06	7.62775e-06	3.74234e-07	0.00141487	1.84106e-05	2.99963e-06	2949	3581	2993	2206	2740	2595	1719	1703	1452
ENSG00000004776	19	35754568	35758079	HSPB6	-2.77551	-0.274921	-2.46913	0.137838	-0.197476	0.377419	-1.35072	0.703618	0.0217969	0.84256	0.76037	0.591696	0.148083	0.91454	0.0584984	1	0.948346	0.808123	0.279085	5	7	1	6	6	2	6	4	4
ENSG00000004777	19	35774532	35788822	ARHGAP33	1.05962	0.904359	0.410814	-0.0685149	0.410973	0.379013	0.00273322	0.000150201	0.107558	0.809615	0.0881614	0.17095	0.992294	0.000685574	0.23059	1	0.198541	0.333951	1	101	95	73	53	46	47	35	47	42
ENSG00000004779	16	23581002	23596356	NDUFAB1	5.94152	-0.734024	-1.04492	-1.00744	-0.810816	-0.913361	-0.88155	5.68689e-08	4.27186e-14	3.53285e-13	1.9219e-09	4.06596e-11	1.36299e-10	4.13639e-07	4.07162e-13	2.8335e-12	1.70563e-08	3.54002e-10	9.09175e-10	1858	2334	1525	1240	1376	1460	2462	2680	1986
ENSG00000004799	7	95583499	95596491	PDK4	5.99474	-0.397616	0.548934	1.42457	-0.547319	0.934845	1.06942	0.000131465	1.12587e-08	9.73511e-55	1.13139e-07	8.41904e-23	2.77628e-30	0.000605677	6.92767e-08	4.29686e-53	8.10123e-07	1.63206e-21	5.64851e-29	1117	1334	2192	2126	3536	2688	1153	1167	1068
ENSG00000004809	6	110424687	110476641	SLC22A16	-5.95917	0	2.99121	0	2.66499	4.30239	0	1	0.125877	1	0.15769	0.019124	1	1	0.242755	1	0.293601	0.0548175	1	0	1	1	2	0	0	0	0	0
ENSG00000004838	3	50341110	50346852	ZMYND10	-1.64835	-0.3026	-1.20791	-0.836174	-0.407707	-1.57657	-1.20416	0.505228	0.0243607	0.110812	0.332792	0.0146777	0.0343114	0.722762	0.0647164	0.220096	0.511304	0.0442451	0.0843542	13	16	7	4	8	6	13	14	10
ENSG00000004846	7	20615207	20777038	ABCB5	-2.98711	-1.26693	-0.383364	0.346777	-4.28088	0.581886	2.66132	0.326306	0.725622	0.728004	0.0200515	0.565085	4.26234e-05	0.546893	0.922162	0.928773	0.0571215	0.776927	0.000173987	1	0	2	3	3	15	2	3	1
ENSG00000004848	X	25003694	25015948	ARX	-0.0848634	-1.04757	0.0654874	0.848891	-0.359395	0.184656	0.545078	0.0161013	0.855962	0.0100954	0.318774	0.630597	0.11752	0.0487551	1	0.0285601	0.511304	0.851585	0.228464	14	30	31	25	47	37	27	16	24
ENSG00000004864	7	96120220	96322147	SLC25A13	7.39316	0.814976	0.68802	0.691104	0.67515	0.745264	0.76538	8.14869e-18	5.59502e-13	5.06368e-13	1.21669e-12	7.14001e-15	9.83984e-16	1.4895e-16	4.91172e-12	4.00699e-12	1.53241e-11	8.4216e-14	9.45865e-15	6509	7827	6069	4687	5347	5474	3037	2955	2538
ENSG00000004866	7	116953238	117230103	ST7	5.55772	0.782302	0.997521	0.965548	0.769287	0.980662	1.04997	1.23859e-12	3.60616e-20	1.13425e-18	1.44328e-12	7.20553e-19	5.80022e-22	1.52103e-11	5.16203e-19	1.27907e-17	1.80154e-11	1.11659e-17	8.00408e-21	1588	2085	1877	1377	1614	1664	763	753	613
ENSG00000004897	17	47117703	47189422	CDC27	8.1181	-0.345832	-0.600036	-0.606117	-0.416131	-0.48495	-0.589273	0.000703794	7.40933e-09	5.60127e-09	4.72082e-05	2.723e-06	1.42234e-08	0.00286449	4.63256e-08	3.26746e-08	0.00023204	1.46461e-05	8.02751e-08	9001	11358	7684	6177	6727	6618	9195	9201	7966
ENSG00000004939	17	44248385	44268141	SLC4A1	-5.19913	-2.02691	0.964304	-2.02691	-2.02691	-2.02691	1.16395	0.396822	0.572795	0.41872	0.341715	0.452085	0.503566	0.598664	0.766464	0.600039	0.511304	0.647263	0.690795	0	0	1	0	0	1	0	0	1
ENSG00000004948	7	93424487	93574730	CALCR	-2.59426	0.98253	1.31317	-0.605361	1.75727	-1.30323	-1.48608	0.212609	0.0769335	0.575083	0.00705471	0.31755	0.244672	0.393241	0.172105	0.764806	0.0227825	0.534656	0.422506	7	16	9	1	2	1	2	5	1
ENSG00000004961	X	11111301	11123078	HCCS	5.46257	-0.67891	-0.803441	-0.687302	-0.656181	-0.645224	-0.675205	7.24486e-09	1.1832e-11	6.02987e-09	1.37137e-08	5.92087e-08	1.13077e-08	5.87959e-08	9.40125e-11	3.50927e-08	1.10066e-07	3.79922e-07	6.45179e-08	1272	1712	1188	984	1132	1110	1646	1680	1369
ENSG00000004975	17	7225341	7234545	DVL2	4.47567	-0.133477	-0.0651193	-0.275781	0.0329436	-0.0713967	-0.420988	0.29104	0.603684	0.0331757	0.78712	0.58041	0.00139631	0.499119	0.797172	0.0818966	0.975517	0.794693	0.00467513	725	1078	774	572	588	517	586	671	573
ENSG00000005001	16	2852727	2858170	PRSS22	-2.61752	5.18542	4.84828	6.45905	5.45081	5.57976	6.73756	0.000648725	0.00234767	2.7043e-07	8.42149e-05	0.00022503	2.0484e-08	0.00265552	0.00762459	1.36814e-06	0.000395826	0.000942589	1.1406e-07	5	8	4	5	11	13	0	0	0
ENSG00000005007	19	18831938	18868236	UPF1	5.30633	-0.624844	-0.868333	-1.09075	-0.419539	-0.776269	-1.0289	2.63181e-07	2.25991e-12	9.75477e-18	0.000375678	5.42394e-10	4.65682e-16	1.77109e-06	1.89573e-11	1.0399e-16	0.00157079	4.27752e-09	4.58499e-15	1236	1888	1063	841	801	813	1634	1508	1257
ENSG00000005020	7	26667062	26995239	SKAP2	6.97233	1.25402	1.53809	1.40552	1.38385	1.33311	1.27058	2.85016e-45	3.59667e-69	6.79213e-57	2.80334e-56	2.33757e-50	4.43758e-46	1.40151e-43	2.47186e-67	3.19587e-55	1.87496e-54	1.25171e-48	1.56336e-44	4517	6548	5600	3606	4491	3977	1555	1408	1399
ENSG00000005022	X	119468400	119471319	SLC25A5	7.94617	-0.705373	-0.817984	-0.485951	-0.751639	-0.600764	-0.562231	1.46835e-12	3.77971e-16	7.73787e-07	4.56214e-14	1.49214e-09	1.30332e-08	1.78997e-11	4.17731e-15	3.76099e-06	6.50646e-13	1.13029e-08	7.38799e-08	6829	8762	6431	5549	7117	6564	8615	8613	8390
ENSG00000005059	4	109560205	109688726	CCDC109B	5.1451	-0.0466109	-0.151314	-0.317431	-0.0827234	-0.0460628	-0.154875	0.647784	0.141164	0.0026682	0.409215	0.659987	0.137683	0.860719	0.266173	0.00841205	0.596183	0.87676	0.261886	1205	1557	1141	911	894	973	1010	962	895
ENSG00000005073	7	27181510	27185223	HOXA11	-1.70704	-1.81289	0.884755	1.06879	1.15444	0.51182	0.310886	0.0395895	0.0918828	0.042983	0.0122685	0.413083	0.615326	0.104759	0.200531	0.10338	0.037553	0.647263	0.810539	2	22	14	8	14	8	6	6	5
ENSG00000005075	7	102473118	102478907	POLR2J	4.9034	-0.895073	-0.758525	-0.92707	-0.714105	-0.682886	-0.710067	1.07791e-13	1.69811e-10	2.9515e-14	7.95601e-10	1.65786e-08	3.0445e-09	1.46947e-12	1.22466e-09	2.5412e-13	7.41506e-09	1.12609e-07	1.82508e-08	763	1146	854	668	668	755	1129	1168	973
ENSG00000005100	17	5440912	5469060	DHX33	4.37423	-0.125795	-0.255975	-0.162352	-0.0858009	-0.280669	-0.111967	0.274723	0.0279715	0.165933	0.44126	0.020965	0.338486	0.474799	0.0727751	0.305179	0.63351	0.0594646	0.544966	660	899	614	448	576	580	603	524	532
ENSG00000005102	17	43640388	43661954	MEOX1	-6.11205	-2.83114	-2.83114	-2.83114	-0.166157	0.542567	0.359719	0.242726	0.239293	0.264234	0.916813	0.749955	0.830255	0.427209	0.40272	0.438252	1	0.962716	1	0	1	0	1	0	1	2	0	0
ENSG00000005108	7	11370357	11832198	THSD7A	9.65044	2.07181	2.39319	2.80201	1.62832	2.5058	2.78854	6.11824e-81	9.02699e-109	7.59161e-150	1.37805e-49	2.90789e-119	2.26349e-148	6.75969e-79	1.35844e-106	2.08697e-147	7.90014e-48	7.05021e-117	6.69707e-146	25941	25273	33003	26485	38520	37108	5248	4803	4186
ENSG00000005156	17	34980494	35009743	LIG3	6.25177	-0.334158	-0.330842	-0.26933	-0.291673	-0.302329	-0.39405	0.000423512	0.000475984	0.00451298	0.00178623	0.00163812	4.00649e-05	0.00179726	0.00173357	0.0137982	0.00656258	0.00594694	0.000163869	2291	3126	2338	1770	2145	1913	2314	2199	2137
ENSG00000005175	12	47661249	47706061	RPAP3	6.74483	-0.418982	-0.768096	-0.797485	-0.369106	-0.720238	-0.821068	1.62449e-05	1.30516e-14	1.93047e-15	0.000123653	7.44317e-13	3.44029e-16	8.60441e-05	1.29932e-13	1.79347e-14	0.000565286	7.54978e-12	3.41321e-15	3548	4866	2836	2176	2443	2337	3908	3738	3290
ENSG00000005187	16	20610243	20797581	ACSM3	3.90687	-0.929503	-0.813385	-0.286692	-1.14754	-0.962918	-0.814309	5.80473e-12	9.59564e-10	0.0248163	8.21735e-18	9.25878e-12	2.03719e-09	6.64243e-11	6.47617e-09	0.0636458	1.54742e-16	8.5539e-11	1.23759e-08	367	418	405	271	513	346	524	579	506
ENSG00000005189	16	20806429	20849668	AC004381.6	3.52629	0.227224	-0.0712746	-0.541177	-0.0652569	0.0558992	0.0959967	0.0779463	0.591998	0.000173486	0.610307	0.684744	0.472725	0.186764	0.785229	0.000651911	0.820598	0.904965	0.669408	453	490	375	304	238	360	328	300	264
ENSG00000005194	16	57428169	57447528	CIAPIN1	5.81107	-0.715195	-1.0062	-0.996391	-0.865164	-0.963191	-0.968591	7.96366e-11	3.90107e-19	1.36393e-18	3.76225e-15	2.99716e-17	1.11121e-17	8.06133e-10	5.24444e-18	1.52918e-17	5.90344e-14	4.16063e-16	1.20821e-16	1716	2049	1428	1092	1264	1253	2257	2306	1930
ENSG00000005206	19	2328615	2354806	SPPL2B	2.09717	-0.356198	-0.0967518	-0.399535	-0.64059	-0.574195	-0.74573	0.0356689	0.551418	0.0228639	0.000108188	0.00240702	6.63393e-05	0.0956312	0.761266	0.0600546	0.000499826	0.00849537	0.000264577	137	149	167	89	119	91	140	141	123
ENSG00000005238	9	35104112	35116341	FAM214B	2.16783	-0.124826	0.864345	1.1889	0.199248	1.05691	1.18446	0.544651	9.23288e-07	6.0525e-12	0.276191	8.31833e-09	1.00235e-11	0.769542	4.71131e-06	4.43558e-11	0.465806	5.83989e-08	7.33646e-11	88	146	178	151	196	190	78	72	71
ENSG00000005243	17	48026167	48038030	COPZ2	2.29896	-0.321776	-0.319562	-0.333045	-0.549062	-0.211547	-0.0298546	0.0686743	0.0694817	0.066144	0.00144649	0.253056	0.864369	0.168195	0.159247	0.1501	0.00543844	0.460777	1	152	172	155	124	135	162	159	156	123
ENSG00000005249	7	107044649	107161811	PRKAR2B	3.07461	0.273178	0.10886	0.0135404	0.0185418	0.334654	-0.12047	0.0531115	0.448712	0.927612	0.893932	0.0234295	0.429961	0.136234	0.639471	1	1	0.0656919	0.615391	317	352	288	250	237	210	217	187	200
ENSG00000005302	X	11758159	11775753	MSL3	5.4284	-0.661608	-0.904371	-1.04372	-0.522579	-0.705003	-0.794504	3.30578e-10	3.84718e-17	2.17383e-21	3.35792e-07	6.53633e-11	1.54974e-13	3.13456e-09	4.54541e-16	2.84997e-20	2.24674e-06	5.58499e-10	1.28244e-12	1290	1882	1110	946	886	1024	1646	1623	1433
ENSG00000005339	16	3725054	3880726	CREBBP	6.47763	0.986132	1.20944	1.1356	1.05698	1.10068	1.34923	1.66324e-22	7.04549e-34	1.44179e-29	2.91823e-26	2.18396e-27	6.43771e-42	3.9051e-21	1.9445e-32	2.71945e-28	8.34432e-25	5.3734e-26	1.99609e-40	2937	4087	3491	2403	2916	3288	1204	1047	1161
ENSG00000005421	7	95297676	95324707	PON1	2.15154	1.39691	2.29377	3.22366	0.954518	2.37226	3.2465	1.17181e-07	1.03709e-23	2.13617e-55	0.000306538	7.06517e-23	5.55178e-56	8.19375e-07	1.78717e-22	9.61085e-54	0.00130133	1.37649e-21	2.5913e-54	78	76	148	116	248	245	22	24	22
ENSG00000005436	2	75652000	75710989	GCFC2	5.80624	-0.199549	-0.636144	-0.3847	-0.49679	-0.570768	-0.457435	0.0458524	7.79682e-10	0.000164169	8.50087e-07	5.37359e-08	8.75482e-06	0.119439	5.29798e-09	0.000618803	5.3962e-06	3.46268e-07	3.84233e-05	1970	2124	1482	1151	1551	1434	1832	1795	1586
ENSG00000005448	2	74421678	74425755	WDR54	4.63474	-0.662989	-0.930611	-0.895075	-0.808926	-0.597467	-0.842354	3.84118e-08	4.87438e-14	6.75644e-13	1.32694e-11	1.1914e-06	1.21894e-11	2.84668e-07	4.62947e-13	5.30204e-12	1.5056e-10	6.67017e-06	8.88081e-11	765	916	647	605	583	588	976	993	823
ENSG00000005469	7	87345681	87399795	CROT	5.39119	-0.0693639	-0.143487	0.234933	-0.3711	-0.0248942	0.202815	0.612115	0.29651	0.0805489	0.00730454	0.857007	0.132735	0.823537	0.485397	0.178723	0.023524	1	0.25365	1310	1408	1267	1021	1448	1377	1108	1194	869
ENSG00000005471	7	87401697	87480435	ABCB4	-1.37458	0.809168	-0.196133	2.44069	0.26077	0.890185	2.37449	0.19825	0.794116	5.14568e-07	0.682741	0.188589	1.62021e-06	0.372813	0.995007	2.545e-06	0.889253	0.363687	7.66584e-06	10	9	5	8	28	26	3	6	4
ENSG00000005483	7	105014179	105114361	KMT2E	7.04097	0.78703	0.903196	1.02445	0.805421	0.870939	1.01009	1.40051e-17	5.8529e-23	3.05703e-29	1.27554e-18	5.21871e-21	2.19112e-28	2.52563e-16	9.73522e-22	5.69227e-28	2.51031e-17	9.01538e-20	4.0996e-27	4452	5974	4913	3566	4698	4523	1973	2007	1955
ENSG00000005486	7	75842602	75888926	RHBDD2	3.41853	-0.228922	0.0618955	0.267532	-0.469722	0.294617	0.288037	0.114601	0.658033	0.054738	0.00100784	0.0389335	0.0390028	0.255661	0.859171	0.126754	0.0039082	0.102064	0.0947932	289	324	360	314	365	360	296	254	231
ENSG00000005513	16	981808	986979	SOX8	-2.00164	-0.662449	-1.51798	-2.05048	-0.434183	-1.81537	-0.179132	0.235905	0.0185086	0.00557039	0.381144	0.0161684	0.738479	0.41893	0.050213	0.0167078	0.560738	0.0482755	0.941578	9	14	5	3	3	11	10	15	8
ENSG00000005700	6	82169983	82247754	IBTK	8.11762	0.12196	0.0843195	0.083405	0.0374939	0.266477	0.135364	0.260757	0.437811	0.443408	0.730243	0.0134678	0.212224	0.453845	0.627475	0.629349	0.918039	0.0409014	0.3734	9566	11953	9489	7991	8337	8404	7028	7287	5949
ENSG00000005801	11	3339261	3379222	ZNF195	5.80684	0.301394	0.270165	0.28971	0.313196	0.245557	0.362632	0.00279983	0.00746025	0.00434383	0.00162538	0.0172281	0.000338259	0.0101732	0.0222463	0.0133125	0.00605881	0.0511031	0.00123441	1927	2574	1920	1401	1711	1750	1304	1219	1082
ENSG00000005810	13	77044655	77327050	MYCBP2	7.69359	1.00988	0.893563	0.904941	1.00803	0.897867	0.921905	2.3392e-30	7.19193e-24	2.39136e-24	1.65719e-30	8.46572e-24	3.19493e-25	7.38413e-29	1.2542e-22	3.60491e-23	5.50498e-29	1.73759e-22	5.20264e-24	7974	10551	7490	5576	6637	6530	3220	3016	2885
ENSG00000005812	13	76992598	77027195	FBXL3	5.73866	-0.371842	-0.667958	-0.57053	-0.388533	-0.585406	-0.60123	0.000434613	6.58572e-10	1.29636e-07	0.000201623	8.69211e-08	3.03045e-08	0.00183967	4.49955e-09	6.75518e-07	0.000888122	5.50059e-07	1.66644e-07	1786	2339	1481	1164	1393	1326	1821	1890	1613
ENSG00000005844	16	30472658	30523185	ITGAL	-1.04029	-1.15284	0.471958	1.65055	-1.0754	0.898681	0.783132	0.0707383	0.310484	1.95588e-05	0.0588117	0.0576765	0.0897527	0.17159	0.50557	8.24008e-05	0.140473	0.145014	0.1963	5	7	16	16	32	17	9	8	9
ENSG00000005882	17	50094737	50112152	PDK2	2.67201	-0.439176	-0.249591	0.46073	-0.491747	-0.0169547	0.0468102	0.00623701	0.108518	0.00144813	0.0012097	0.916314	0.761771	0.0211739	0.23241	0.00478684	0.00462182	1	0.962637	155	198	180	157	259	189	168	158	158
ENSG00000005884	17	50055968	50090481	ITGA3	8.43064	-0.0884737	-0.294214	-0.596583	0.0214274	-0.351059	-0.260899	0.372328	0.00340096	6.09491e-09	0.827467	0.00051884	0.00935305	0.598664	0.0107445	3.54594e-08	1	0.00205377	0.0266871	12326	17623	10882	7765	7758	9520	10669	10271	9262
ENSG00000005889	X	24149173	24216255	ZFX	7.21182	0.509616	0.266404	0.107311	0.405185	0.308782	0.132757	1.22691e-08	0.00334405	0.243911	5.97366e-06	0.00072337	0.149073	9.66929e-08	0.0105743	0.422278	3.37473e-05	0.002803	0.280691	5866	7229	5046	3857	3973	3932	3386	3171	2938
ENSG00000005893	X	120427827	120469365	LAMP2	7.76966	0.322976	0.566167	0.850967	0.222303	0.813961	0.787666	0.000639482	1.25722e-09	2.22338e-20	0.0189455	1.30115e-18	1.45879e-17	0.00262199	8.39584e-09	2.76836e-19	0.0544667	1.98025e-17	1.573e-16	6601	8156	7955	7011	8520	7929	4148	4226	3778
ENSG00000005961	17	44372180	44389505	ITGA2B	0.0299778	0.505436	0.444897	-0.633739	0.0665443	0.517137	-0.0405472	0.117397	0.170283	0.11731	0.836348	0.137565	0.912243	0.255661	0.312554	0.227926	1	0.276229	1	42	41	41	32	17	25	19	27	22
ENSG00000005981	7	95478444	95540232	ASB4	3.16696	-0.676385	-0.468999	0.0723635	-0.662343	-0.857167	-0.648523	5.55356e-06	0.00117601	0.60069	2.92406e-06	1.15728e-07	2.08663e-05	3.14198e-05	0.00402292	0.792439	1.72854e-05	7.23698e-07	8.79413e-05	222	297	261	148	334	197	270	293	254
ENSG00000006007	16	19501689	19522145	GDE1	6.61409	-0.301101	-0.368465	-0.152626	-0.290565	-0.180777	-0.0606348	0.00232096	0.000206379	0.120049	0.00300887	0.0679738	0.534541	0.00856573	0.000793011	0.232616	0.0105949	0.167158	0.724923	2935	3917	2852	2411	2912	3018	2884	2925	2523
ENSG00000006015	19	18588685	18592336	C19orf60	2.94988	-0.616315	-0.673969	-0.875534	-0.839603	-0.606541	-0.852012	0.000265582	7.12552e-05	7.82298e-07	4.82288e-07	0.000584611	1.59764e-06	0.00116106	0.000291133	3.80025e-06	3.16566e-06	0.0022959	7.56009e-06	230	261	225	175	172	170	248	301	262
ENSG00000006016	19	18572220	18607741	CRLF1	1.78396	-1.08071	-1.37917	-1.07842	-0.691656	-0.871984	-0.914274	2.26742e-06	5.808e-09	3.84247e-06	0.000897183	0.000206143	6.8558e-05	1.34928e-05	3.6635e-08	1.7411e-05	0.00351043	0.000869736	0.000273145	87	151	72	76	78	85	158	116	150
ENSG00000006025	17	47807372	47821834	OSBPL7	2.91748	0.222563	0.303851	0.325534	0.350582	0.0361859	0.257728	0.247699	0.110991	0.0916852	0.0582758	0.858927	0.186285	0.434132	0.23699	0.200414	0.139346	1	0.333069	259	375	279	172	249	231	178	203	131
ENSG00000006042	17	32927910	32945106	TMEM98	3.414	-0.966204	-1.16942	-0.295315	-1.05008	-0.662595	-0.697752	5.9477e-11	8.8601e-15	0.03356	2.36869e-13	8.46027e-06	1.78325e-06	6.10562e-10	8.9222e-14	0.0827691	3.17951e-12	4.2901e-05	8.40198e-06	268	335	237	250	382	281	453	405	350
ENSG00000006047	17	7288252	7294615	YBX2	-2.56529	-2.22889	0.391169	-0.615185	-0.759423	0.0225122	-1.13322	0.0507734	0.581194	0.488976	0.342404	0.978575	0.251422	0.130958	0.774002	0.686517	0.511372	1	0.431411	1	4	7	4	3	2	6	2	4
ENSG00000006059	17	41346092	41350812	KRT33A	-9.01151	0	0	0	2.66499	0	0	1	1	1	0.156384	1	1	1	1	1	0.293601	1	1	0	1	0	0	0	0	0	0	0
ENSG00000006062	17	45263121	45317040	MAP3K14	5.79606	0.0199655	-0.515287	-0.752494	0.0839178	-0.816971	-0.704695	0.843956	1.08224e-06	4.40714e-12	0.400677	1.57359e-13	8.0971e-11	1	5.48233e-06	3.25575e-11	0.5857	1.67957e-12	5.51168e-10	2229	3087	1566	943	1168	1174	1835	1720	1514
ENSG00000006071	11	17392885	17476845	ABCC8	1.55667	0.799865	1.40311	1.44914	1.04571	1.39575	1.22189	0.000919715	1.62251e-10	1.02427e-10	1.7432e-06	3.05551e-09	1.70983e-07	0.00366993	1.17257e-09	6.85066e-10	1.06325e-05	2.23642e-08	8.87135e-07	84	132	130	96	118	98	38	42	31
ENSG00000006116	16	24255553	24362801	CACNG3	-8.14587	-2.02649	-2.02649	-2.02649	-2.02649	-2.02649	-2.02649	0.396126	0.39256	0.41808	0.340881	0.45153	0.423629	0.598664	0.577526	0.600039	0.511304	0.647263	0.609124	0	0	0	0	0	0	0	0	1
ENSG00000006118	11	60924463	60937159	TMEM132A	4.69318	-0.484238	-0.722397	-0.884832	-0.359465	-0.671076	-1.1079	2.61817e-05	8.12923e-10	2.69119e-13	0.00126929	2.65491e-08	4.99693e-19	0.000134701	5.51741e-09	2.17746e-12	0.00483259	1.7706e-07	5.83471e-18	848	1225	732	563	575	479	941	968	824
ENSG00000006125	17	35578046	35726409	AP2B1	7.99683	0.355285	0.260548	0.254337	0.41064	0.234933	0.42568	0.000286763	0.00815247	0.00996789	2.45879e-05	0.0177459	1.32981e-05	0.00124866	0.0239989	0.0282131	0.000126483	0.0524653	5.72688e-05	8702	11980	8297	6050	7263	7953	5628	4911	5127
ENSG00000006128	7	97731908	97740472	TAC1	-5.77299	0	0	0	5.26287	0	0	1	1	1	0.000243305	1	1	1	1	1	0.00104844	1	1	0	7	0	0	0	0	0	0	0
ENSG00000006194	16	3263743	3301401	ZNF263	5.40095	-0.429437	-0.448112	-0.314242	-0.0557902	-0.294299	-0.205011	0.000643788	0.000372486	0.0122295	0.644418	0.019974	0.0996669	0.00263717	0.00137834	0.0340729	0.852283	0.0569545	0.215003	1182	2029	1188	981	1146	1202	1286	1343	1042
ENSG00000006210	16	57372458	57385048	CX3CL1	-1.90318	-0.36973	0.579921	1.65903	0.0197653	1.3215	0.969939	0.660176	0.414656	0.00715469	0.978261	0.0525246	0.163181	0.872462	0.603783	0.0207796	1	0.133367	0.300606	4	7	8	10	15	9	3	7	2
ENSG00000006282	17	50543058	50555852	SPATA20	5.30206	-0.37244	-0.332127	-0.142672	-0.440822	-0.190795	0.0248796	0.000600849	0.0021073	0.183496	3.88233e-05	0.0806666	0.814348	0.00248401	0.00695389	0.32902	0.00019333	0.193534	1	1127	1424	1180	966	1183	1292	1197	1159	1007
ENSG00000006283	17	50561068	50627474	CACNA1G	2.5085	-0.413367	-0.612318	-0.568899	-0.194899	-0.862024	-0.386294	0.0120444	0.000281656	0.000973365	0.198906	4.56078e-06	0.0223222	0.0375954	0.0010625	0.00329677	0.351491	2.38619e-05	0.0588089	168	259	149	93	135	149	165	182	168
ENSG00000006327	16	3018445	3022383	TNFRSF12A	5.58586	-0.977355	-1.8242	-2.73045	-0.640678	-1.5832	-2.27597	6.88986e-15	5.96324e-42	3.48071e-77	1.30229e-07	2.40381e-32	1.49825e-58	1.03997e-13	2.16869e-40	2.60777e-75	9.22807e-07	7.25988e-31	7.46197e-57	1597	2672	904	793	424	565	2483	2666	2099
ENSG00000006377	7	97005548	97011039	DLX6	-5.70922	-2.8376	0.15361	-2.8376	-0.172617	0.536107	-2.8376	0.239914	0.924887	0.261486	0.913113	0.750242	0.267039	0.423807	1	0.436316	1	0.962893	0.443769	0	1	1	1	0	0	0	2	0
ENSG00000006432	14	70722526	70809534	MAP3K9	5.48253	0.8733	0.936175	0.825939	0.940985	0.942589	0.855114	8.60936e-17	2.90708e-19	6.99092e-15	5.6692e-20	8.5755e-19	7.53554e-16	1.47487e-15	3.94308e-18	6.29543e-14	1.2128e-18	1.32126e-17	7.30801e-15	1637	2273	1741	1298	1418	1407	768	656	636
ENSG00000006451	7	39623483	39708124	RALA	5.67143	0.545621	0.63511	0.692686	0.691605	0.659976	0.702887	5.78493e-08	1.95336e-10	4.67784e-12	1.69502e-12	8.50849e-11	2.39826e-12	4.20157e-07	1.40238e-09	3.45061e-11	2.09852e-11	7.19789e-10	1.83418e-11	1704	2498	1846	1394	1689	1654	912	877	897
ENSG00000006453	7	98291651	98401068	BAIAP2L1	6.27345	-0.349825	-0.0540364	-0.102095	-0.12881	-0.161215	-0.0286095	0.000661564	0.590443	0.313599	0.197688	0.116267	0.776725	0.00270427	0.783753	0.50917	0.349568	0.243125	0.978663	2069	3195	2586	1782	2199	2250	2178	1898	1996
ENSG00000006459	7	140084746	140177035	KDM7A	4.33966	0.562342	1.14908	1.76651	0.961152	1.17913	1.61805	1.72767e-05	1.05133e-20	1.96607e-50	3.17718e-15	2.05039e-20	2.19429e-41	9.12393e-05	1.5507e-19	7.68659e-49	5.01695e-14	3.44492e-19	6.71423e-40	478	835	731	554	986	865	267	265	214
ENSG00000006468	7	13891228	13991425	ETV1	4.82477	0.471521	0.691404	0.924447	0.222734	0.77851	0.974394	1.81546e-05	1.32033e-10	4.7057e-18	0.0418063	1.61289e-12	6.05261e-20	9.54563e-05	9.60544e-10	5.10059e-17	0.109152	1.59205e-11	7.43804e-19	861	960	1021	805	1055	1062	493	492	445
ENSG00000006530	7	141551189	141655244	AGK	5.8638	0.16197	-0.0768185	-0.113918	0.0768311	-0.0678505	-0.0507766	0.116834	0.464675	0.283	0.454369	0.525303	0.631094	0.255661	0.658639	0.465685	0.648597	0.729976	0.82798	2129	2659	1837	1372	1574	1599	1584	1508	1296
ENSG00000006534	11	68008578	68029282	ALDH3B1	6.5167	-0.289647	0.0877372	0.181097	-0.467495	0.223256	0.357828	0.003339	0.360516	0.0586649	2.30008e-06	0.020256	0.0001583	0.0119686	0.57259	0.134721	1.37977e-05	0.0576834	0.000599819	2424	2839	3206	2614	3007	3305	2455	2320	2056
ENSG00000006555	1	54779712	54801267	TTC22	-7.63871	0	0	0	0	0	0	1	1	1	1	1	1	1	1	1	1	1	1	0	0	0	0	0	0	0	0	0
ENSG00000006576	7	77798792	77957503	PHTF2	6.30907	0.522032	0.316119	0.218307	0.162696	0.481938	0.453468	4.79322e-07	0.00261714	0.0400001	0.121969	4.53471e-06	1.48091e-05	3.11457e-06	0.00843617	0.0969943	0.260686	2.37397e-05	6.34004e-05	3053	3153	2695	2244	2214	2534	1611	1772	1511
ENSG00000006606	7	75769533	75789896	CCL26	-0.604687	0.373975	0.875189	1.06004	0.322174	1.12707	1.20669	0.476889	0.0737107	0.0304119	0.519304	0.0248752	0.0124702	0.68954	0.165671	0.0757379	0.722617	0.0692615	0.0347687	18	23	26	23	26	28	12	16	4
ENSG00000006607	2	241356243	241494841	FARP2	5.31124	0.00986818	-0.162819	-0.143048	-0.0470511	-0.0413149	-0.0589837	0.924102	0.120946	0.176758	0.645142	0.698071	0.575544	1	0.242755	0.318479	0.853015	0.919932	0.765193	1334	1699	1205	973	1074	1107	1057	1058	937
ENSG00000006611	11	17493895	17544416	USH1C	0.864615	-0.559447	-0.101848	1.53379	-1.34371	0.182917	0.612775	0.0832779	0.73251	1.53446e-10	7.28443e-05	0.554128	0.026868	0.19826	0.929646	1.01502e-09	0.000347433	0.764372	0.0675531	30	23	42	38	115	59	34	41	27
ENSG00000006625	7	30496621	30551479	GGCT	6.37841	-0.749958	-1.1018	-1.38603	-0.855188	-1.11092	-1.24244	4.30663e-11	3.83548e-21	6.85765e-31	5.81066e-14	5.04716e-21	1.20453e-25	4.48026e-10	5.77937e-20	1.36812e-29	8.21991e-13	8.72766e-20	2.0083e-24	2646	3259	2111	1557	1524	1637	3536	3714	3007
ENSG00000006634	7	87876216	87909541	DBF4	6.43161	-0.351857	-0.72429	-1.09383	-0.392059	-0.6893	-0.898615	0.0020262	6.11431e-10	1.4979e-19	0.000558948	5.00055e-09	4.77116e-14	0.00760327	4.19554e-09	1.78181e-18	0.00227788	3.5871e-08	4.08775e-13	3068	3953	2413	1835	1642	1828	3232	3226	2575
ENSG00000006638	19	3594506	3606840	TBXA2R	-3.79099	1.16084	0.168853	-4.28099	0.5114	-0.907279	-0.171367	0.154485	0.862912	0.0471717	0.544191	0.497713	0.876487	0.305324	1	0.112181	0.750791	0.698742	1	6	5	3	1	0	2	3	2	1
ENSG00000006652	7	112422968	112481017	IFRD1	6.63897	-0.112237	-0.197249	-0.353287	0.0835167	-0.242728	-0.40732	0.25136	0.0449721	0.000409139	0.383592	0.015023	5.04561e-05	0.439842	0.108231	0.00146776	0.563936	0.0452038	0.000203933	3417	5185	3280	2359	2588	2424	3030	2944	2541
ENSG00000006695	17	14069496	14208677	COX10	5.97629	1.04715	0.772879	0.700956	0.96562	0.759805	0.756745	2.76944e-28	1.2472e-15	7.87943e-13	1.26132e-24	1.24527e-14	9.05555e-15	8.13884e-27	1.32998e-14	6.14325e-12	3.33611e-23	1.44535e-13	8.17999e-14	2650	3318	2231	1641	1866	1886	1048	1007	900
ENSG00000006704	7	74453790	74602604	GTF2IRD1	4.29475	0.244511	0.476066	0.481436	0.177747	0.511709	0.323227	0.0378619	3.37123e-05	3.6024e-05	0.121509	1.6538e-05	0.0065678	0.100692	0.000143589	0.000146946	0.260111	8.08103e-05	0.0192287	619	783	740	563	653	569	429	414	361
ENSG00000006712	19	39385852	39391195	PAF1	6.21859	-1.10493	-1.15564	-1.17826	-1.05143	-1.11107	-1.25406	1.85373e-24	1.95891e-26	4.87572e-27	6.89458e-23	4.15212e-24	5.6456e-30	4.72405e-23	3.85738e-25	8.3567e-26	1.68683e-21	8.68562e-23	1.1354e-28	1883	2589	1851	1417	1602	1478	3277	3275	2784
ENSG00000006715	7	38722963	38932394	VPS41	7.6292	0.529582	0.5802	0.608949	0.416606	0.588581	0.566212	9.82242e-07	7.47488e-08	1.65157e-08	0.000123271	5.46148e-08	1.65693e-07	6.1358e-06	4.26841e-07	9.29273e-08	0.000563616	3.51737e-07	8.61224e-07	7042	8627	7426	5544	6660	6287	3946	4066	3238
ENSG00000006740	17	12789539	12991643	ARHGAP44	3.13087	1.20331	1.34479	1.12845	1.22542	1.06725	1.15862	1.90089e-15	1.36302e-19	4.3084e-13	2.77847e-17	4.76858e-11	1.08756e-13	2.98945e-14	1.88689e-18	3.42953e-12	5.06024e-16	4.11889e-10	9.09677e-13	333	448	374	229	283	281	126	102	105
ENSG00000006744	17	12992391	13018187	ELAC2	6.57299	-0.671129	-0.984591	-1.11742	-0.603484	-1.06393	-1.06293	1.02906e-11	1.88903e-22	1.29125e-27	5.75525e-10	4.97791e-25	2.68943e-25	1.14638e-10	3.05616e-21	2.25044e-26	5.44977e-09	1.08757e-23	4.38971e-24	2950	4096	2417	1698	1938	1957	3896	3665	3269
ENSG00000006747	7	12570577	12653603	SCIN	0.960834	0.279011	2.50449	2.97629	0.709926	2.93394	3.55266	0.515588	1.20683e-17	2.06848e-26	0.0533215	9.56319e-24	7.1169e-43	0.735299	1.47322e-16	3.41613e-25	0.129153	1.95939e-22	2.28375e-41	19	34	91	91	111	161	12	12	12
ENSG00000006756	X	2903970	2929351	ARSD	4.74797	-0.46978	-0.0664026	0.444357	-0.571857	0.180502	0.340537	3.71221e-05	0.542931	2.48492e-05	2.9765e-07	0.101065	0.0014146	0.000186777	0.75154	0.000103256	2.00537e-06	0.215426	0.00473019	623	769	839	739	1051	951	704	639	644
ENSG00000006757	X	7898247	7927739	PNPLA4	3.19944	-0.314519	0.00769682	0.490056	-0.433101	-0.00247432	0.662361	0.037426	0.957556	0.000439626	0.00300234	0.987118	1.39123e-06	0.0998512	1	0.00156236	0.0105741	1	6.62105e-06	227	277	289	213	355	389	214	234	202
ENSG00000006831	12	1688574	1788678	ADIPOR2	7.1529	0.491743	0.368831	0.392212	0.468004	0.387834	0.373006	6.33766e-08	5.62433e-05	1.91633e-05	2.30548e-07	2.637e-05	4.97773e-05	4.58394e-07	0.000233071	8.08516e-05	1.57425e-06	0.000125618	0.000201516	5263	6859	4921	3701	4397	4219	2896	2934	2783
ENSG00000007001	2	157876702	158136154	UPP2	-1.45652	-0.681067	0.173084	0.242668	0.0936763	-0.760781	0.0225543	0.288095	0.754871	0.668975	0.858524	0.284406	0.969652	0.494759	0.952882	0.871294	1	0.499202	1	7	16	13	5	12	10	5	12	9
ENSG00000007038	16	2817180	2826304	PRSS21	-5.71866	-2.02629	0.964926	-2.02629	-2.02629	-2.02629	2.08334	0.397054	0.573024	0.418941	0.341971	0.452288	0.16403	0.598664	0.766464	0.600039	0.511304	0.647263	0.30176	0	0	1	0	0	2	0	1	0
ENSG00000007047	19	45079288	45305283	MARK4	2.5872	0.504321	0.83474	0.686745	0.725897	0.475442	0.727131	0.00355594	4.30979e-07	6.92655e-05	5.78983e-06	0.0100456	2.53247e-05	0.0126799	2.27636e-06	0.0002739	3.27671e-05	0.031466	0.000105748	189	292	242	140	192	192	119	96	92
ENSG00000007062	4	15963076	16084378	PROM1	-1.40437	-0.0189573	1.66879	1.77983	0.156272	0.785688	1.66061	0.978512	0.00117928	0.000659478	0.802196	0.23649	0.00203708	1	0.00403331	0.00228462	0.990595	0.434213	0.00660541	6	9	20	8	19	17	4	4	6
ENSG00000007080	19	17933016	17943991	CCDC124	3.27341	-0.926717	-0.958327	-1.10857	-0.7477	-0.952789	-1.02598	1.23741e-09	3.46916e-10	2.80196e-12	2.12734e-07	2.71914e-09	7.89369e-11	1.09325e-08	2.43602e-09	2.10331e-11	1.46032e-06	2.00408e-08	5.37846e-10	256	384	255	190	202	208	393	406	323
ENSG00000007168	17	2593210	2685615	PAFAH1B1	8.0197	-0.327549	-0.519144	-0.336912	-0.453093	-0.372253	-0.367685	0.00084573	1.75431e-07	0.000613564	4.36129e-06	0.000165909	0.000192051	0.00339781	9.65449e-07	0.0021336	2.50767e-05	0.000707681	0.000721052	8151	9899	7267	5972	7249	6900	8363	8021	7191
ENSG00000007171	17	27756766	27800499	NOS2	-3.66874	0.508065	-0.779838	-0.605772	-4.67736	0.185412	-0.0108983	0.529991	0.446901	0.560506	0.00702055	0.845433	0.990732	0.752879	0.637396	0.753009	0.0226888	1	1	5	0	2	3	2	3	4	2	2
ENSG00000007174	17	11598431	11969748	DNAH9	-2.51494	0.505543	0.736576	0.348154	0.582988	0.18289	1.53316	0.573376	0.392727	0.713969	0.481182	0.858822	0.0531863	0.781841	0.577526	0.914141	0.681301	1	0.123291	5	7	6	3	4	9	3	0	5
ENSG00000007202	17	28614440	28645454	KIAA0100	8.63433	-0.197723	-0.222194	-0.186244	-0.122989	-0.206186	-0.141716	0.0499347	0.0278001	0.0648477	0.219619	0.041546	0.158992	0.128995	0.0723768	0.147417	0.383455	0.108214	0.297635	12413	17320	12426	9326	11200	11232	11330	10704	10732
ENSG00000007216	17	28473293	28497781	SLC13A2	-4.24974	0.987298	0.964559	2.601	-2.02665	1.34706	2.6398	0.563132	0.571375	0.0539822	0.341209	0.444499	0.0507292	0.773183	0.766464	0.125436	0.511304	0.647263	0.118546	1	0	1	1	3	3	0	0	1
ENSG00000007237	17	9910609	10198551	GAS7	0.415222	0.353098	1.00308	1.1361	0.545157	1.11733	0.125494	0.287899	0.000716746	0.00015204	0.0680659	0.000395359	0.727782	0.494519	0.00253713	0.000575722	0.15903	0.00159298	0.930428	35	53	56	45	54	26	18	23	22
ENSG00000007255	19	45162928	45178237	TRAPPC6A	2.48419	-0.314681	0.206932	0.626566	-0.545491	0.253934	0.53397	0.0974146	0.241597	0.000260968	0.00323307	0.172481	0.00220601	0.226208	0.406109	0.000959577	0.0113137	0.336546	0.00711159	132	149	193	148	227	207	119	144	115
ENSG00000007264	19	3777970	3802129	MATK	-4.38858	0.987356	3.38986	1.12834	2.76579	1.34711	-2.0266	0.562808	0.00288405	0.51368	0.0199599	0.444147	0.42379	0.773183	0.00924362	0.703061	0.0569631	0.647263	0.609124	1	5	6	1	1	0	0	0	1
ENSG00000007306	19	41673307	41706976	CEACAM7	-2.01918	-1.19963	0.701618	2.04175	-0.329013	0.458358	1.8208	0.218592	0.30305	0.00022138	0.663549	0.560851	0.00170651	0.402749	0.494896	0.000819749	0.871346	0.772608	0.0055964	2	5	8	5	18	15	3	5	3
ENSG00000007312	17	63928740	63932354	CD79B	-5.75635	0.176645	0.153906	0.317624	-0.172321	-2.83731	-2.83731	0.909086	0.92057	0.839516	0.908128	0.286684	0.257465	1	1	1	1	0.499202	0.433252	1	1	1	0	1	0	1	1	0
ENSG00000007314	17	63938554	63972918	SCN4A	-3.44693	1.13975	0.163893	1.86455	1.88344	0.568761	0.932833	0.266188	0.891909	0.0459825	0.0262377	0.646049	0.399629	0.461946	1	0.109936	0.0724425	0.862478	0.609124	4	9	2	2	6	3	0	3	1
ENSG00000007341	1	112523518	112620825	ST7L	4.89047	0.183644	0.0973397	0.29062	0.108639	0.0446633	0.251124	0.0860108	0.365804	0.0066306	0.301503	0.689357	0.0197691	0.204056	0.577526	0.0193638	0.489598	0.909891	0.0525706	1001	1259	960	687	965	913	729	680	622
ENSG00000007350	X	154295671	154330350	TKTL1	-5.19167	3.01395	2.99121	0	4.79239	0	0	0.123018	0.124999	1	0.00169889	1	1	0.255661	0.242755	1	0.00628186	1	1	1	5	1	0	0	0	0	0	0
ENSG00000007372	11	31784792	31817961	PAX6	1.24891	0.499182	0.843717	0.804715	0.449568	1.03114	0.736981	0.043546	0.000305006	0.000898764	0.0541225	2.38016e-05	0.00281195	0.114172	0.0011449	0.00305923	0.130821	0.00011413	0.00890382	75	96	97	82	83	77	36	42	44
ENSG00000007376	16	784974	788397	RPUSD1	2.40986	-0.705435	-0.823231	-1.31494	-0.59325	-0.997088	-1.01185	0.000186599	1.62083e-05	2.58315e-10	0.000923464	1.31545e-06	4.75886e-07	0.000838771	7.17211e-05	1.67818e-09	0.00360636	7.32828e-06	2.36979e-06	162	232	152	100	95	114	240	203	167
ENSG00000007384	16	58059	76355	RHBDF1	3.32172	-0.181724	-0.00931648	0.176418	0.226992	0.258019	0.325626	0.184282	0.944324	0.186055	0.0678258	0.0586199	0.0133188	0.352558	1	0.333029	0.158596	0.147076	0.0369662	278	489	319	285	319	344	248	243	235
ENSG00000007392	16	188969	229463	LUC7L	5.4649	-0.478432	-0.656847	-0.762904	-0.405673	-0.899238	-0.828128	0.000107471	1.54508e-07	1.94928e-09	0.000842217	4.51338e-12	9.86343e-11	0.0005027	8.55158e-07	1.1807e-08	0.00331055	4.29361e-11	6.65433e-10	1426	1987	1283	805	1048	974	1649	1641	1294
ENSG00000007402	3	50362799	50504244	CACNA2D2	0.207363	0.941479	1.35886	1.684	1.3186	1.5998	1.18039	0.00745764	3.07241e-05	1.30864e-07	1.84634e-05	2.38972e-06	0.000769581	0.0249563	0.000131535	6.81107e-07	9.66725e-05	1.29352e-05	0.00266763	36	62	49	43	54	37	13	15	15
ENSG00000007516	16	1333601	1349438	BAIAP3	-0.888904	0.41522	0.307653	0.405206	0.233283	1.10449	0.835001	0.358567	0.50226	0.387527	0.58772	0.0110641	0.056225	0.592796	0.703499	0.600039	0.797043	0.0341842	0.129707	18	21	17	22	16	21	9	13	9
ENSG00000007520	16	1349240	1351911	TSR3	4.99163	-0.967651	-1.08661	-1.14018	-0.895254	-0.99147	-1.13807	9.50952e-13	1.99492e-15	1.90245e-16	1.62748e-11	7.63071e-13	2.4225e-16	1.18404e-11	2.09344e-14	1.88159e-15	1.83173e-10	7.72878e-12	2.43246e-15	865	1205	811	643	687	669	1337	1447	1116
ENSG00000007541	16	566995	584136	PIGQ	3.05095	-0.758258	-0.71129	-0.564916	-0.453422	-0.769229	-0.517897	7.56908e-08	3.46493e-07	5.85492e-05	0.000415893	3.28589e-07	0.000227806	5.42738e-07	1.84971e-06	0.000233721	0.00172878	1.95468e-06	0.000847638	212	347	223	159	217	218	291	269	266
ENSG00000007545	16	1612325	1677908	CRAMP1L	2.58458	0.971246	0.579852	0.294263	1.03843	0.518949	0.581371	3.92331e-09	0.000780915	0.109823	3.82173e-11	0.00502696	0.00108323	3.27142e-08	0.00275006	0.220096	4.14373e-10	0.0166011	0.00367814	268	372	208	148	150	178	124	100	91
ENSG00000007866	6	35473597	35497076	TEAD3	2.00438	0.3929	0.534057	0.952374	0.23641	0.524287	1.03684	0.0442204	0.00502719	2.37168e-07	0.207301	0.0107047	1.51021e-08	0.115676	0.0154693	1.20528e-06	0.364371	0.0331942	8.50632e-08	122	145	137	101	161	166	79	73	62
ENSG00000007908	1	169722641	169764705	SELE	-6.71325	-2.02651	-2.02651	1.12842	-2.02651	-2.02651	-2.02651	0.39616	0.392595	0.513163	0.340922	0.451558	0.42366	0.598664	0.577526	0.703061	0.511304	0.647263	0.609124	0	0	0	0	1	0	0	0	1
ENSG00000007923	1	6634168	6701924	DNAJC11	5.85717	-0.339171	-0.550992	-0.545518	-0.240092	-0.547982	-0.586575	0.000474687	2.34354e-08	4.09357e-08	0.0114943	5.21561e-08	4.42773e-09	0.00199527	1.40488e-07	2.23241e-07	0.0353662	3.36399e-07	2.62009e-08	1878	2665	1651	1228	1457	1377	1927	1837	1709
ENSG00000007933	1	171090877	171117819	FMO3	-8.42266	0	0	3.15493	0	0	0	1	1	0.11105	1	1	1	1	1	0.220096	1	1	1	0	0	0	0	1	0	0	0	0
ENSG00000007944	6	16129125	16148248	MYLIP	4.46632	0.169394	0.391544	0.818291	0.3863	0.403177	0.788745	0.183569	0.0016608	1.53826e-11	0.00149823	0.00171205	1.001e-10	0.351407	0.00556516	1.09603e-10	0.00561967	0.00618873	6.75063e-10	602	927	715	535	845	805	436	445	353
ENSG00000007952	X	100843324	100874345	NOX1	-2.85785	-0.755111	-1.68567	1.78217	-1.13036	-1.30317	1.68622	0.482021	0.179157	0.0131999	0.278963	0.319747	0.0218654	0.695951	0.326116	0.0365809	0.469191	0.537888	0.0576969	2	2	1	1	11	10	2	5	1
ENSG00000007968	1	23506430	23531220	E2F2	3.35819	-0.359856	-0.360452	-1.06137	-0.63508	-0.312303	-0.798726	0.00542999	0.00521612	2.56965e-13	6.66098e-07	0.0212376	1.38482e-08	0.0186298	0.0160196	2.08202e-12	4.29068e-06	0.0601696	7.82838e-08	338	370	344	264	186	217	342	347	310
ENSG00000008018	6	170535117	170553341	PSMB1	6.71746	-0.570364	-0.931089	-0.625372	-0.760759	-0.612691	-0.71427	2.28991e-08	6.40384e-19	1.18326e-09	1.31424e-13	3.02164e-09	5.4138e-12	1.74329e-07	8.50428e-18	7.29749e-09	1.79937e-12	2.21302e-08	4.03441e-11	3303	3835	2619	2424	2846	2602	3863	4016	3420
ENSG00000008056	X	47571898	47619853	SYN1	-1.07634	-0.465657	-0.583662	-1.12845	-0.699343	-1.72187	-0.564073	0.348692	0.246287	0.0460977	0.146826	0.00860039	0.279805	0.578353	0.413176	0.110188	0.293601	0.027364	0.461622	16	18	15	5	9	13	21	10	20
ENSG00000008083	6	15246296	15522040	JARID2	6.21909	1.40458	1.46771	1.42806	1.47739	1.24413	1.3031	2.35129e-49	3.44925e-54	1.40918e-50	5.1274e-56	3.06973e-37	1.16361e-41	1.25329e-47	1.66102e-52	5.5781e-49	3.40977e-54	1.09921e-35	3.57616e-40	2872	4002	3055	1942	2613	2330	874	794	829
ENSG00000008086	X	18425583	18653629	CDKL5	6.08494	1.19621	0.956773	0.542819	1.14094	0.776223	0.719065	9.40925e-34	1.2469e-21	1.65924e-07	2.98817e-31	4.77761e-14	2.34835e-12	3.36239e-32	1.93912e-20	8.56686e-07	1.01682e-29	5.30199e-13	1.79838e-11	3061	3903	2640	1729	1742	1914	1055	968	1050
ENSG00000008118	1	209583717	209613938	CAMK1G	-5.11395	3.01395	0	3.15493	2.66499	0	4.66646	0.123097	1	0.111439	0.156828	1	0.00569287	0.255661	1	0.220096	0.293601	1	0.0169621	1	1	0	0	1	3	0	0	0
ENSG00000008130	1	1751232	1780457	NADK	4.96981	-0.307854	-0.48842	-0.35921	-0.443096	-0.278358	-0.267132	0.00847188	3.8534e-05	0.00243447	0.000134708	0.0196972	0.0233257	0.0274581	0.000163131	0.0077261	0.000612137	0.0562066	0.0607703	984	1187	884	759	850	881	1045	942	823
ENSG00000008226	3	38039205	38124025	DLEC1	-1.49247	0.514158	1.06667	1.42998	0.782917	0.595175	0.711795	0.455318	0.0928857	0.0211678	0.211158	0.414553	0.303113	0.66371	0.202531	0.0560298	0.370591	0.647263	0.494768	10	16	15	8	17	10	2	10	4
ENSG00000008256	7	6161776	6272644	CYTH3	6.18434	0.535829	0.28967	0.0795374	0.296754	0.334219	0.312205	1.07798e-08	0.00235842	0.414288	0.00162594	0.000530673	0.00112521	8.56133e-08	0.00765592	0.600039	0.00606024	0.00209823	0.00381034	2946	3307	2529	1936	1922	2196	1611	1617	1452
ENSG00000008277	7	87934143	88202889	ADAM22	3.7941	0.480681	0.698484	0.823356	0.448946	0.479756	0.646846	0.000154194	1.56676e-08	3.39426e-11	0.000241526	0.000327582	3.84443e-07	0.000702058	9.53298e-08	2.35875e-10	0.00104207	0.00133749	1.93123e-06	429	556	508	324	487	419	248	239	221
ENSG00000008282	7	106090503	106112576	SYPL1	6.43173	0.12657	0.101615	0.2647	0.150292	0.250258	0.19764	0.170296	0.271435	0.00394926	0.0991911	0.00695187	0.0324658	0.330752	0.449286	0.0121716	0.219891	0.0224607	0.0802974	2814	3790	2816	2317	2772	2573	2042	1982	1910
ENSG00000008283	17	63432304	63446378	CYB561	4.14898	-0.858487	-0.964435	-0.81714	-0.896446	-1.04533	-0.846621	2.05582e-08	4.2029e-10	1.10526e-07	2.59622e-09	6.54668e-11	4.47736e-08	1.5747e-07	2.92963e-09	5.79919e-07	2.27686e-08	5.59247e-10	2.43372e-07	482	622	456	320	444	423	749	722	547
ENSG00000008294	17	50962174	51120865	SPAG9	8.81837	0.135059	0.0353641	-0.0623535	0.212884	0.154212	-0.00245571	0.212835	0.745688	0.570011	0.0482511	0.155174	0.98209	0.393596	0.94279	0.759485	0.119094	0.305993	1	15920	22261	15127	12192	12428	12597	11590	11821	10000
ENSG00000008300	3	48636469	48662915	CELSR3	3.24296	0.179332	0.40197	0.51396	0.2306	0.139603	0.504545	0.21399	0.00408615	0.000271574	0.0924501	0.362489	0.000381635	0.395439	0.0127568	0.000995847	0.207143	0.600018	0.00137915	287	394	341	211	324	313	218	185	181
ENSG00000008311	7	122075647	122144280	AASS	0.0162762	0.657957	1.86773	2.02512	0.255092	1.98933	2.17412	0.122489	6.10489e-08	5.19555e-09	0.545226	4.8157e-08	1.73463e-10	0.255661	3.51484e-07	3.03941e-08	0.751885	3.12104e-07	1.14574e-09	22	22	52	42	51	55	13	10	9
ENSG00000008323	12	6310436	6328506	PLEKHG6	-0.603763	0.370338	1.33883	0.941509	0.600248	0.305432	0.569125	0.409462	0.000384541	0.024618	0.131943	0.539168	0.208076	0.613728	0.00141918	0.0635145	0.27819	0.746242	0.367174	18	28	36	13	24	18	11	13	8
ENSG00000008324	3	42581840	42595114	SS18L2	3.02144	-0.198335	-0.388107	-0.57097	-0.392805	-0.513433	-0.580428	0.150765	0.00588957	0.000115166	0.00358346	0.000750627	9.93663e-05	0.299004	0.0178802	0.000443649	0.0123993	0.00290185	0.000387487	298	345	266	181	206	199	285	268	235
ENSG00000008382	19	4343527	4360086	MPND	1.32909	-0.554376	-0.458559	-0.125226	-0.2933	-0.38014	-0.68642	0.0119564	0.0338302	0.55486	0.136603	0.10202	0.00345143	0.0373575	0.0835536	0.746966	0.285949	0.217131	0.0107868	68	108	74	58	82	54	76	74	80
ENSG00000008394	12	16347142	16609259	MGST1	8.41543	1.31464	1.36485	1.13766	1.01384	1.24995	1.04906	6.21379e-44	2.04426e-47	8.78911e-33	2.77921e-26	1.8905e-39	6.83732e-28	2.95965e-42	8.53723e-46	1.92024e-31	7.95333e-25	7.34183e-38	1.25571e-26	14365	15450	15144	10380	11374	10401	4851	4317	4144
ENSG00000008405	12	106991364	107093829	CRY1	6.00665	0.261576	0.0745481	-0.150247	0.090525	0.00958655	0.0821329	0.0174044	0.503236	0.187014	0.411547	0.932646	0.463497	0.0523107	0.704611	0.334523	0.599155	1	0.657781	2433	2863	2176	1544	1637	1870	1650	1681	1349
ENSG00000008438	19	46019153	46023065	PGLYRP1	-5.46352	-0.34025	-0.36299	-0.199271	-0.689217	-3.3542	-0.16334	0.817975	0.805604	0.894293	0.628785	0.195088	0.913585	1	1	1	0.835875	0.369039	1	1	1	1	0	1	1	0	2	1
ENSG00000008441	19	12995608	13098796	NFIX	3.2142	0.824115	1.28074	1.23796	0.444472	0.940501	1.42369	9.70296e-06	2.27482e-13	6.10668e-12	0.0165054	1.40765e-06	7.36802e-16	5.31888e-05	2.05381e-12	4.47247e-11	0.0480891	7.80951e-06	7.14753e-15	166	169	232	136	198	219	87	68	61
ENSG00000008513	8	133454848	133571940	ST3GAL1	5.47866	0.929082	1.28471	1.12438	0.920439	1.38741	1.37343	1.35966e-18	8.20453e-36	7.93999e-27	7.55451e-19	1.60577e-40	2.09959e-40	2.59539e-17	2.43162e-34	1.33982e-25	1.50887e-17	6.45135e-39	6.23325e-39	1486	1957	1936	1543	1523	1760	591	634	571
ENSG00000008516	16	3046681	3060726	MMP25	-3.57851	-4.49366	-0.0438131	0.134	-0.947142	-4.49366	0.1728	0.026289	0.964178	0.891767	0.366083	0.0483205	0.861044	0.0752997	1	1	0.541363	0.123954	1	0	2	3	0	3	3	2	1	4
ENSG00000008517	16	3065297	3082192	IL32	0.952837	-0.391957	-1.60721	-2.02513	0.0191816	-1.78213	-2.50514	0.0691556	7.32867e-10	3.62646e-12	0.919727	1.65871e-09	3.91649e-15	0.168735	4.99446e-09	2.70189e-11	1	1.25212e-08	3.62216e-14	80	141	35	23	23	16	88	86	68
ENSG00000008710	16	2088710	2135898	PKD1	3.92481	0.275903	0.36364	0.243098	0.462459	0.316574	0.227704	0.0553964	0.0107696	0.0963501	0.000822978	0.0324985	0.121101	0.141378	0.0306462	0.209404	0.00324186	0.0880438	0.23455	512	772	554	398	448	431	371	340	265
ENSG00000008735	22	50600685	50613981	MAPK8IP2	1.07806	0.579519	0.383978	0.233074	0.703973	0.259063	0.569214	0.035733	0.173432	0.430455	0.0066891	0.397272	0.0449425	0.0957809	0.317549	0.613182	0.0217425	0.647263	0.10756	81	117	72	49	57	70	49	49	27
ENSG00000008838	17	40019097	40061215	MED24	5.31205	-0.551701	-0.543126	-0.52526	-0.50644	-0.564762	-0.527957	2.78787e-07	4.02577e-07	1.16206e-06	1.44094e-06	2.83167e-07	1.08846e-06	1.87107e-06	2.13345e-06	5.54857e-06	8.89622e-06	1.69691e-06	5.23796e-06	1155	1579	1183	865	1053	1022	1430	1272	1201
ENSG00000008853	8	22987417	23020199	RHOBTB2	4.98806	0.178587	0.71547	0.614991	0.265157	0.78847	0.587519	0.10801	1.41185e-11	1.21947e-08	0.0137631	2.8803e-13	6.11835e-08	0.247114	1.11344e-10	6.93523e-08	0.0415954	3.01167e-12	3.29239e-07	880	1238	1300	1015	1066	1017	630	567	593
ENSG00000008869	2	36968383	37084342	HEATR5B	5.88784	0.477761	0.38549	0.332437	0.460254	0.288249	0.388284	6.83289e-06	0.000306664	0.00206086	1.20164e-05	0.00836644	0.000307928	3.82425e-05	0.00115087	0.00660889	6.47123e-05	0.0266829	0.00112833	2182	2856	2084	1446	1766	1785	1288	1275	1050
ENSG00000008952	3	169966635	169998373	SEC62	7.4088	-0.641177	-0.715021	-0.660309	-0.61801	-0.559932	-0.679748	6.72795e-09	1.24295e-10	2.65739e-09	1.92226e-08	4.05736e-07	9.64474e-10	5.47281e-08	9.05385e-10	1.59002e-08	1.51597e-07	2.39281e-06	6.02805e-09	4903	6601	4743	3920	4331	4155	6218	6289	5127
ENSG00000008988	8	56067295	56074581	RPS20	8.94112	-0.535575	-0.921569	-0.779225	-0.757609	-0.661341	-0.823059	4.54479e-06	1.45719e-14	5.34088e-11	1.55803e-10	2.0612e-08	4.88647e-12	2.60546e-05	1.44654e-13	3.6519e-10	1.58265e-09	1.3871e-07	3.65392e-11	16043	18223	12500	11112	12129	11441	19453	18522	15675
ENSG00000009307	1	114716913	114758676	CSDE1	9.11853	-0.333391	-0.503356	-0.394768	-0.411006	-0.380955	-0.34434	0.00351037	1.29919e-05	0.000578954	0.000336887	0.000898032	0.00260497	0.0125289	5.8264e-05	0.00201949	0.0014205	0.0034202	0.00828525	17066	21426	15445	12479	14640	14742	17250	17521	14790
ENSG00000009335	7	157138913	157269372	UBE3C	8.00357	-0.0512369	-0.283764	-0.272518	-0.189002	-0.209981	-0.240709	0.592106	0.00345559	0.00503263	0.0493477	0.0304492	0.0130764	0.803209	0.0109072	0.0152854	0.121131	0.083059	0.0363426	8981	10815	7783	6080	6896	6855	7475	7354	6610
ENSG00000009413	6	111299028	111483715	REV3L	6.6679	0.796752	0.841275	0.884609	0.921472	0.781662	0.979226	4.26013e-19	3.0153e-21	3.26248e-23	8.06151e-26	5.6677e-18	2.49229e-28	8.40306e-18	4.58107e-20	4.67198e-22	2.25703e-24	8.28628e-17	4.65064e-27	3514	5076	3690	2628	3343	3471	1657	1539	1464
ENSG00000009694	X	124375903	124963817	TENM1	-0.810367	2.28786	2.08618	1.99694	1.93861	1.99326	1.59982	4.57608e-06	5.01108e-05	0.000220884	9.04287e-05	0.000445663	0.0062951	2.62253e-05	0.000208773	0.000818134	0.000422982	0.00178175	0.0185052	26	27	23	16	19	14	4	3	5
ENSG00000009709	1	18631006	18748866	PAX7	2.33961	0.0109122	0.892832	1.32298	0.00159047	0.821735	1.38307	0.957742	7.36018e-07	3.43662e-14	0.99343	2.44628e-05	1.93129e-15	1	3.79398e-06	2.95088e-13	1	0.00011714	1.81843e-14	98	129	184	130	218	221	75	83	66
ENSG00000009724	1	11026523	11047233	MASP2	-2.90721	1.14126	2.40773	0.895547	1.31461	1.84765	0.377513	0.262805	0.00334736	0.41564	0.152312	0.0585098	0.756678	0.456893	0.0105838	0.600039	0.293601	0.146876	0.958297	4	6	10	5	3	2	1	3	0
ENSG00000009765	6	150368892	150405969	IYD	-3.98124	0.176745	-2.83721	2.9791	-2.83721	0.536503	2.54331	0.909231	0.226636	0.00208659	0.178018	0.738146	0.0162175	1	0.388109	0.00668769	0.322287	0.956119	0.0440419	1	0	0	1	7	5	1	1	0
ENSG00000009780	1	27725979	27763122	FAM76A	3.88327	-0.200707	-0.464767	-0.572539	-0.152855	-0.387269	-0.405966	0.130896	0.000646795	4.41454e-05	0.234496	0.0058744	0.00329023	0.267797	0.0023125	0.000178468	0.405899	0.0192196	0.0103163	506	693	429	336	350	382	459	489	392
ENSG00000009790	1	209756032	209782320	TRAF3IP3	-2.97572	-0.294909	-2.74553	-1.10908	-1.64702	-0.471386	-0.66952	0.676497	0.0106449	0.190349	0.0432114	0.555821	0.396865	0.88598	0.0303279	0.339618	0.112426	0.766345	0.609124	6	3	1	4	3	4	3	7	7
ENSG00000009830	14	77274956	77320884	POMT2	4.89938	0.135302	-0.117713	-0.510846	0.358279	-0.238012	-0.513367	0.19222	0.2668	4.83504e-06	0.000329311	0.0317109	4.6996e-06	0.365542	0.442298	2.16863e-05	0.00139023	0.0861172	2.1226e-05	1133	1752	968	661	648	629	826	811	739
ENSG00000009844	6	142147162	142224689	VTA1	6.39283	-0.129719	-0.36175	-0.353753	-0.146023	-0.318467	-0.289152	0.174451	0.000195571	0.000290586	0.12309	0.00118185	0.00294995	0.336739	0.000755723	0.00106099	0.262662	0.00438771	0.00931377	2855	3740	2475	1893	2188	2225	2542	2452	2204
ENSG00000009950	7	73593194	73624543	MLXIPL	0.0992598	1.47846	1.45256	1.50391	0.713207	0.642152	1.09512	2.21742e-05	3.06605e-05	2.53742e-05	0.0526782	0.142466	0.00457886	0.000115358	0.000131295	0.000105288	0.127763	0.284208	0.0140464	45	35	45	19	41	30	15	13	9
ENSG00000009954	7	73440398	73522278	BAZ1B	8.33751	-0.256772	-0.402248	-0.727886	-0.14143	-0.495833	-0.596392	0.00957053	5.78008e-05	1.16736e-12	0.149645	9.1524e-07	4.21592e-09	0.0306294	0.000239213	8.99295e-12	0.293601	5.19151e-06	2.49857e-08	10693	15346	9843	6847	6905	7355	10221	10101	9109
ENSG00000010017	6	13621498	13711564	RANBP9	6.21881	0.633229	0.687667	0.779595	0.500865	0.792878	0.882137	1.55048e-11	1.88001e-13	7.51558e-17	8.54591e-08	4.19915e-17	2.35011e-21	1.69746e-10	1.70662e-12	7.63654e-16	6.22758e-07	5.75373e-16	3.15574e-20	2477	2994	2619	2091	2454	2562	1273	1257	1148
ENSG00000010030	6	36354642	36387800	ETV7	-2.39549	-1.63592	-0.141237	-0.930033	1.45592	-1.25531	-0.891234	0.0702016	0.834814	0.260005	0.00159178	0.181093	0.281971	0.170572	1	0.434805	0.00594244	0.351484	0.464623	2	24	6	2	3	3	6	5	4
ENSG00000010072	1	231337104	231355023	SPRTN	5.05232	-0.68546	-0.93779	-0.78745	-0.830502	-0.726679	-0.626624	1.18877e-08	2.23436e-14	1.20672e-10	3.87346e-12	3.77691e-09	2.12555e-07	9.38571e-08	2.1845e-13	8.03553e-10	4.6329e-11	2.73803e-08	1.09405e-06	964	1155	824	708	804	874	1200	1297	1074
ENSG00000010165	1	171781664	171814023	METTL13	5.4264	-0.81493	-0.775243	-0.713317	-0.558514	-0.783441	-0.864589	2.79855e-15	4.2821e-14	4.53749e-12	1.73707e-08	1.01989e-13	1.59892e-16	4.35992e-14	4.08027e-13	3.35062e-11	1.37802e-07	1.10342e-12	1.6275e-15	1138	1801	1191	879	1093	957	1636	1520	1456
ENSG00000010219	12	4562204	4615302	DYRK4	0.444553	2.0127	1.50591	0.743132	1.4969	1.20808	1.19694	5.53114e-12	1.69906e-06	0.0446448	4.75357e-07	0.000743001	0.000516569	6.33767e-11	8.42245e-06	0.107023	3.12427e-06	0.00287364	0.00183022	81	75	58	35	30	40	17	18	11
ENSG00000010244	17	32350117	32381886	ZNF207	7.53327	-0.0886252	-0.121216	-0.193487	-0.122897	-0.154201	-0.0862702	0.35802	0.209519	0.0467852	0.201359	0.113534	0.372192	0.592031	0.368103	0.111618	0.355286	0.238053	0.588086	5906	7641	5879	4265	4916	5149	4996	5047	4425
ENSG00000010256	3	48599002	48610976	UQCRC1	6.27288	-0.682303	-0.699768	-0.795783	-0.639036	-0.600013	-0.628528	1.78344e-12	4.94622e-13	5.37098e-16	2.07117e-11	7.59957e-10	9.20621e-11	2.15301e-11	4.36079e-12	5.17289e-15	2.3073e-10	5.91712e-09	6.229e-10	2196	2998	2209	1757	1817	1984	2800	2756	2559
ENSG00000010270	7	38178222	38230671	STARD3NL	6.45152	0.0709719	0.0260191	-0.0348378	0.00882772	0.145223	-0.00258449	0.506859	0.808222	0.747284	0.933971	0.176364	0.980904	0.7247	1	0.949485	1	0.343165	1	2985	3788	2946	2375	2483	2469	2405	2262	1890
ENSG00000010278	12	6199715	6238271	CD9	6.79272	-0.538447	-0.596352	-0.379512	-0.782092	-0.221003	-0.229459	1.14299e-05	1.28456e-06	0.00180683	3.01173e-10	0.0672091	0.0567894	6.20179e-05	6.45477e-06	0.00583767	2.95528e-09	0.165547	0.13087	3244	3630	3173	3055	3242	3498	3631	4078	3148
ENSG00000010292	12	6493356	6531955	NCAPD2	7.49657	-0.655471	-0.826837	-0.99978	-0.522285	-0.853007	-1.02628	8.81362e-12	1.7804e-17	4.16583e-24	3.51195e-08	3.37904e-18	3.46123e-25	9.8815e-11	2.15233e-16	6.2261e-23	2.66897e-07	5.02866e-17	5.62841e-24	5320	7730	4810	3506	3751	3581	6893	6235	6175
ENSG00000010295	12	6538375	6556083	IFFO1	-0.191958	0.450988	0.821459	1.00641	0.393436	0.786014	1.14247	0.288324	0.0385997	0.0115731	0.322612	0.0707096	0.00360768	0.495045	0.094128	0.0324176	0.511304	0.173047	0.011246	22	28	29	21	29	31	14	15	8
ENSG00000010310	19	45668244	45683724	GIPR	-0.0497188	-0.00945575	1.02396	1.43997	0.0318889	0.392352	0.483565	0.980248	0.0011851	2.22617e-06	0.927042	0.312591	0.184814	1	0.00405047	1.03285e-05	1	0.527401	0.330926	22	30	46	22	54	27	18	17	16
ENSG00000010318	3	52410561	52423641	PHF7	2.29882	0.292738	0.131524	-0.243829	0.0688936	0.274576	-0.226893	0.0671576	0.419582	0.169783	0.658207	0.108465	0.203445	0.16624	0.610152	0.308152	0.86609	0.228863	0.359676	201	228	183	150	124	122	139	125	114
ENSG00000010319	3	52433053	52445085	SEMA3G	-1.79993	-0.586795	-0.159857	-0.619032	-0.534129	-2.13296	-0.389799	0.393528	0.804136	0.383307	0.405239	0.0246252	0.572608	0.598664	1	0.600039	0.591154	0.0686089	0.761609	8	11	11	2	7	8	15	9	4
ENSG00000010322	3	52455118	52493071	NISCH	4.28647	0.113409	-0.172296	-0.0486529	0.0384132	-0.172785	-0.186412	0.343323	0.160754	0.692766	0.743409	0.175661	0.137055	0.570891	0.297598	0.892333	0.930874	0.342063	0.260805	710	893	593	440	568	502	542	529	442
ENSG00000010327	3	52495338	52524495	STAB1	-3.90743	0.367735	-4.50563	-0.434051	-0.959119	-4.50563	-4.50563	0.73187	0.0361333	0.726815	0.427492	0.0617078	0.0483694	0.945697	0.0885465	0.927569	0.617689	0.154007	0.114801	4	2	0	0	2	0	0	2	5
ENSG00000010361	19	49806869	49817376	FUZ	2.61976	-0.726565	-1.00181	-0.654254	-0.536332	-0.644501	-1.10246	1.65238e-05	9.04127e-09	0.000126616	0.000643543	0.000261656	1.56596e-09	8.73949e-05	5.61769e-08	0.000484496	0.00257868	0.00108391	9.60848e-09	170	257	143	136	160	114	214	240	194
ENSG00000010379	12	220621	262873	SLC6A13	-0.80884	1.68195	2.27759	1.16736	1.81965	1.3109	1.10874	0.000379915	8.71451e-08	0.0293069	2.49844e-05	0.017054	0.04233	0.00162468	4.94233e-07	0.0731636	0.000128446	0.0506771	0.102056	24	35	37	14	15	14	5	7	5
ENSG00000010404	X	149476990	149521096	IDS	6.2196	1.30211	1.55889	1.45295	1.41769	1.57558	1.53609	7.92417e-36	4.72406e-52	1.61218e-44	1.74594e-43	5.61767e-52	6.9613e-50	3.02027e-34	2.18163e-50	5.37594e-43	8.72048e-42	3.09353e-50	2.80647e-48	2577	3699	3135	2354	2561	2638	786	775	841
ENSG00000010438	9	33750466	33799231	PRSS3	2.98164	-0.0481044	0.155065	0.558851	-0.296946	0.172019	0.673216	0.767016	0.325557	0.00027145	0.0623672	0.301989	9.58715e-06	0.980737	0.526041	0.000995498	0.147682	0.513358	4.18919e-05	209	233	245	184	285	300	156	168	173
ENSG00000010539	16	3222325	3236221	ZNF200	3.80799	-0.299982	-0.521107	-0.77675	-0.296797	-0.570321	-0.668209	0.010974	1.57267e-05	1.02991e-09	0.00894968	8.12429e-06	1.1705e-07	0.0346414	6.97404e-05	6.3833e-09	0.0281876	4.12572e-05	6.16098e-07	482	640	421	302	310	325	479	466	422
ENSG00000010610	12	6786858	6820808	CD4	-4.22836	4.47465	4.84828	5.34109	2.66499	3.37371	0	0.00782823	0.00230425	0.000417695	0.156721	0.0952467	1	0.0259042	0.00752276	0.00149126	0.293601	0.207142	1	3	1	4	1	5	0	0	0	0
ENSG00000010626	12	6873569	6914243	LRRC23	4.21194	-0.250454	-0.294126	-0.162793	-0.307471	-0.426294	-0.0832985	0.0296367	0.0108296	0.159684	0.00604661	0.000503279	0.469646	0.0820769	0.0307969	0.298947	0.0198054	0.00199603	0.665696	574	731	567	384	546	561	549	541	483
ENSG00000010671	X	101349447	101390796	BTK	-4.10089	-2.02592	1.87159	3.31517	2.4575	-2.02592	2.0837	0.396371	0.203122	0.00530689	0.0490815	0.451744	0.160484	0.598664	0.36207	0.0160475	0.120905	0.647263	0.298511	0	4	2	0	5	2	1	0	0
ENSG00000010704	6	26087281	26098343	HFE	4.95535	-0.159901	0.195109	-0.0610938	-0.284397	0.157959	-0.407891	0.139081	0.0621308	0.572363	0.00775	0.142689	0.000279887	0.282656	0.1444	0.762299	0.0248212	0.284588	0.00103077	966	1174	1258	910	926	708	882	849	756
ENSG00000010803	1	41027200	41242154	SCMH1	6.36754	1.82501	1.77004	1.7298	1.8343	1.61835	1.68571	4.40292e-60	2.03376e-56	2.30105e-53	1.56923e-61	7.17155e-46	1.81172e-50	2.97329e-58	1.0396e-54	9.85725e-52	1.18585e-59	3.43929e-44	7.41531e-49	3419	4559	3351	2239	2865	2702	879	707	642
ENSG00000010810	6	111660332	111873452	FYN	1.59213	1.19008	0.91986	1.45178	1.47514	1.18351	1.0486	1.34078e-06	0.000299909	2.28172e-09	8.21548e-11	5.92258e-06	4.89982e-05	8.22683e-06	0.00112722	1.37443e-08	8.5825e-10	3.05428e-05	0.000198523	109	176	92	82	117	86	43	43	24
ENSG00000010818	6	142751467	142945201	HIVEP2	6.60529	2.46386	2.5602	2.36977	2.35552	2.56062	2.47866	4.61813e-162	2.33562e-176	1.28839e-147	1.1194e-149	1.61402e-172	1.66323e-162	2.64316e-159	1.16491e-173	3.4077e-145	5.14233e-147	1.25223e-169	6.04879e-160	4170	5125	4539	3370	3497	3667	623	570	548
ENSG00000010932	1	171248471	171285978	FMO1	-6.91038	0	0	0	0	0	4.10962	1	1	1	1	1	0.0233575	1	1	1	1	1	0.0607703	0	0	0	0	0	2	0	0	0
ENSG00000011007	1	23743155	23762059	TCEB3	5.60525	-0.500776	-0.580075	-0.626082	-0.28884	-0.577313	-0.511559	5.43233e-07	7.87882e-09	7.9853e-10	0.0028036	1.98447e-08	4.13536e-07	3.50248e-06	4.91641e-08	4.98464e-09	0.00993221	1.33778e-07	2.07053e-06	1433	2199	1381	1027	1176	1238	1632	1533	1504
ENSG00000011009	1	23790970	23795539	LYPLA2	3.0828	-0.647414	-0.561278	-0.609235	-0.715423	-0.534975	-0.665465	2.36915e-06	3.25685e-05	1.30133e-05	4.8131e-08	0.000196612	2.6666e-06	1.40647e-05	0.000139091	5.59525e-05	3.6018e-07	0.000831636	1.23392e-05	235	297	254	192	216	202	298	285	265
ENSG00000011021	1	11806096	11843144	CLCN6	3.96577	1.46021	1.54225	1.15872	1.38748	1.48978	1.34023	1.95059e-32	1.02913e-36	3.18045e-19	6.15217e-31	2.13147e-31	5.80227e-26	6.67655e-31	3.1573e-35	3.70871e-18	2.07127e-29	6.22207e-30	9.80516e-25	643	810	693	496	467	515	191	175	172
ENSG00000011028	17	62627401	62693597	MRC2	5.81969	-0.328229	0.0702129	0.402133	-0.247787	0.155296	0.172491	0.00193679	0.493174	6.43014e-05	0.0167696	0.133833	0.092539	0.00729596	0.693639	0.000255283	0.0487769	0.270119	0.201812	1412	1978	1895	1492	2097	1739	1406	1439	1239
ENSG00000011052	17	51153590	51171744	NME2	-1.13218	-0.568376	0.615412	-0.410884	0.650342	-0.527519	0.0391433	0.37378	0.254836	0.521905	0.206574	0.440164	0.948389	0.598664	0.425821	0.709164	0.36324	0.647263	1	9	28	21	7	9	12	17	5	9
ENSG00000011083	5	150189957	150222788	SLC6A7	-6.447	-2.02652	0.964694	-2.02652	0.638467	1.34719	-2.02652	0.396176	0.570619	0.418126	0.698878	0.443671	0.423674	0.598664	0.766464	0.600039	0.889253	0.647263	0.609124	0	1	1	1	0	0	0	0	1
ENSG00000011105	12	3077355	3286564	TSPAN9	4.27702	1.25819	1.40555	1.53137	1.12845	1.3996	1.54084	6.71183e-26	6.51031e-33	1.61997e-38	6.21469e-22	2.60271e-30	8.67931e-39	1.80393e-24	1.73905e-31	4.38775e-37	1.45718e-20	7.27528e-29	2.45759e-37	697	844	786	581	754	738	242	215	214
ENSG00000011114	14	93237550	93333092	BTBD7	6.27511	0.352831	0.323606	0.320483	0.355517	0.308696	0.352225	0.00015408	0.000527058	0.000648258	0.000114155	0.00115089	0.000175655	0.000701719	0.00190963	0.0022482	0.000525375	0.00428186	0.000661845	2670	3544	2664	1957	2337	2323	1668	1637	1510
ENSG00000011132	19	3750819	3761699	APBA3	0.890888	-0.938434	-1.05334	-0.779028	-0.685018	-1.22315	-1.17188	8.10345e-05	1.28248e-05	0.00115087	0.00119685	7.67236e-06	5.87042e-06	0.000385917	5.75665e-05	0.00385312	0.00457724	3.90702e-05	2.62458e-05	50	79	47	31	50	37	82	67	72
ENSG00000011143	17	58205437	58219605	MKS1	3.78966	-0.622531	-0.883282	-0.800742	-0.811742	-0.783201	-0.669141	2.41253e-06	7.17296e-11	4.69904e-09	4.63218e-10	2.20417e-08	7.44521e-07	1.43076e-05	5.33396e-10	2.75727e-08	4.45029e-09	1.47819e-07	3.6324e-06	426	495	362	288	337	359	514	545	452
ENSG00000011198	3	43690113	43734371	ABHD5	5.06005	0.0408937	-0.316885	-0.391756	0.14809	-0.368757	-0.211159	0.708983	0.00498603	0.000649122	0.165566	0.0015502	0.062223	0.920621	0.0153575	0.00225053	0.306003	0.00564833	0.142023	1241	1771	986	706	823	907	937	990	851
ENSG00000011201	X	8528874	8732187	KAL1	-2.49907	0.982151	1.1457	-0.0496662	1.6649	1.73697	-0.0108668	0.186074	0.109593	0.957817	0.0057773	0.0133926	0.990789	0.355566	0.23445	1	0.0190124	0.0406871	1	7	15	8	9	3	3	3	3	2
ENSG00000011243	19	15380048	15419141	AKAP8L	4.89216	-0.207789	-0.114408	-0.121885	0.239923	-0.0749963	-0.205581	0.0727156	0.318318	0.29339	0.0282971	0.522897	0.0794751	0.175666	0.516088	0.480279	0.0775155	0.727298	0.175962	881	1592	957	730	837	768	843	815	688
ENSG00000011258	17	51177425	51260163	MBTD1	5.88581	0.533953	0.574556	0.700284	0.501587	0.520556	0.645231	5.58611e-08	4.41244e-09	7.80513e-13	2.40977e-07	2.06485e-07	5.26322e-11	4.06987e-07	2.8086e-08	6.08803e-12	1.64161e-06	1.2568e-06	3.64015e-10	1990	2578	2084	1490	1999	1871	1097	1098	971
ENSG00000011260	17	51260528	51297936	UTP18	6.92145	-0.495928	-0.601975	-0.636073	-0.562885	-0.549002	-0.54361	3.96115e-06	2.6956e-08	5.16881e-09	1.59061e-07	4.41902e-07	5.10043e-07	2.28399e-05	1.60792e-07	3.02529e-08	1.11557e-06	2.5934e-06	2.5323e-06	3686	4662	3487	2685	2994	3104	4122	4318	3540
ENSG00000011275	7	5620047	5781739	RNF216	6.80836	0.322528	0.218627	0.127139	0.302983	0.180287	0.246368	0.000769492	0.0234678	0.19225	0.00147942	0.0651591	0.0109239	0.00311337	0.0626351	0.342363	0.00555566	0.161157	0.0307844	4032	5270	3820	2761	3152	3329	2688	2532	2215
ENSG00000011295	17	15999380	16045015	TTC19	7.25991	-0.0570884	-0.275268	0.0172918	-0.402009	-0.166359	-0.0158105	0.573344	0.0074289	0.86421	9.79341e-05	0.105555	0.876086	0.781829	0.0221585	1	0.000455222	0.223525	1	5147	5369	4505	3606	4851	4610	4264	4391	3685
ENSG00000011304	19	797075	812327	PTBP1	6.81919	-0.710157	-0.82787	-1.17047	-0.553846	-0.984845	-1.09937	4.3121e-14	2.55253e-18	6.00776e-33	1.94728e-09	3.70167e-24	1.60953e-29	6.07295e-13	3.24768e-17	1.32001e-31	1.7264e-08	7.77127e-23	3.1892e-28	3360	4961	3153	2099	2186	2233	4491	4241	3934
ENSG00000011332	19	38211006	38229714	DPF1	0.714769	-0.72397	-0.472344	-1.53051	-0.399882	-1.17248	-0.720772	0.011246	0.0851004	4.11221e-06	0.120393	0.00036808	0.0146317	0.0354072	0.188176	1.85923e-05	0.259542	0.00149167	0.0403282	47	78	57	26	24	41	69	47	63
ENSG00000011347	11	61515313	61581148	SYT7	-0.633618	0.11917	-0.638137	-0.772897	0.0697456	-0.531015	-0.7329	0.75176	0.136101	0.0913614	0.842503	0.252689	0.110207	0.965786	0.260168	0.199843	1	0.460158	0.216075	25	32	15	12	12	12	22	14	17
ENSG00000011376	3	45388506	45549421	LARS2	5.55477	0.217089	0.0383669	-0.0431876	0.222242	0.0792036	0.0352734	0.0300354	0.705121	0.675091	0.0240121	0.443332	0.730881	0.0824811	0.900369	0.878245	0.0669065	0.647263	0.933732	1702	2263	1531	1169	1272	1306	1193	1151	1030
ENSG00000011405	11	17077730	17207983	PIK3C2A	7.97417	0.587772	0.690938	0.706903	0.520738	0.815996	0.792688	1.03045e-10	2.1399e-14	5.72608e-15	1.02661e-08	1.53265e-19	1.43992e-18	1.03142e-09	2.09919e-13	5.18585e-14	8.37627e-08	2.45456e-18	1.64234e-17	8628	10912	9436	7638	8388	8656	4665	4412	4148
ENSG00000011422	19	43646095	43670547	PLAUR	4.58351	-0.786922	-0.171702	-0.0652748	-0.223331	-0.234821	0.00631091	1.64388e-10	0.137602	0.573311	0.0493879	0.0505113	0.956401	1.60674e-09	0.262606	0.763154	0.121164	0.128826	1	527	1032	822	584	778	795	780	687	630
ENSG00000011426	7	36389806	36453791	ANLN	8.67522	-0.455315	-0.880293	-1.44331	-0.596945	-0.823851	-1.08771	2.58577e-05	2.58377e-15	1.27195e-35	4.40934e-08	1.2304e-13	6.36536e-22	0.000133171	2.69759e-14	3.06893e-34	3.31774e-07	1.32338e-12	8.777e-21	14374	17263	10901	8414	6487	8071	15904	15866	13654
ENSG00000011451	19	15419980	15449951	WIZ	3.40097	-0.156247	0.0513961	0.113575	0.115851	0.00446611	0.153971	0.302904	0.72796	0.447477	0.414454	0.977118	0.302909	0.515968	0.924743	0.634582	0.602885	1	0.494457	290	464	341	245	313	313	233	249	261
ENSG00000011454	9	122940833	123104866	RABGAP1	7.10949	0.935532	1.13422	1.1951	0.911451	1.0283	1.18947	3.38421e-21	5.06631e-31	2.90381e-34	2.21133e-20	3.7542e-25	6.7859e-34	7.45445e-20	1.23866e-29	6.68739e-33	4.82526e-19	8.27465e-24	1.5997e-32	4694	6116	5485	3783	5030	4872	1990	2009	1659
ENSG00000011465	12	91140484	91183123	DCN	-5.50576	0	0	0	2.66499	0	0	1	1	1	0.157856	1	1	1	1	1	0.293601	1	1	0	1	0	0	0	0	0	0	0
ENSG00000011478	19	45692483	45703989	QPCTL	2.78171	0.518441	0.292377	0.0522415	0.164559	0.0554579	-0.00684274	0.00246853	0.0947025	0.775546	0.337331	0.768575	0.970548	0.00907674	0.205952	0.979618	0.511304	0.982976	1	301	312	262	165	195	182	196	157	132
ENSG00000011485	19	46346994	46392981	PPP5C	6.15703	-0.647469	-0.77646	-0.926065	-0.572351	-0.89055	-0.870159	3.02285e-10	7.35819e-14	1.94005e-18	1.54198e-08	5.68203e-17	1.47574e-16	2.88115e-09	6.86706e-13	2.15436e-17	1.23249e-07	7.69797e-16	1.50475e-15	2133	2977	1986	1362	1574	1591	2820	2558	2327
ENSG00000011523	2	65056366	65087004	CEP68	4.51292	-0.0462336	0.0458525	0.268298	0.0272513	0.051702	0.0687772	0.683213	0.682285	0.0158148	0.802977	0.656516	0.54584	0.893037	0.879769	0.0431968	0.991383	0.873046	0.734937	680	948	738	550	757	641	577	550	491
ENSG00000011566	2	39249266	39437312	MAP4K3	7.42431	0.911996	1.05914	1.15114	0.833258	0.95788	1.17376	6.11346e-21	4.2911e-28	5.14184e-33	9.03604e-18	9.08728e-23	2.7046e-34	1.32489e-19	9.20242e-27	1.13188e-31	1.69519e-16	1.75672e-21	6.48084e-33	5945	7458	6703	4638	6281	6204	2670	2470	2148
ENSG00000011590	19	35704527	35717038	ZBTB32	-3.8887	0.592366	-0.383487	-4.281	0.202416	0.0213816	-1.09014	0.514274	0.723565	0.0471701	0.820425	0.984763	0.405333	0.733793	0.920107	0.112181	1	1	0.609124	4	4	2	2	0	1	2	2	2
ENSG00000011638	16	21158377	21180616	TMEM159	3.19651	-0.488189	-0.341522	0.146774	-0.191822	-0.169005	0.0785475	0.000825682	0.0167152	0.285112	0.152453	0.253583	0.572602	0.003323	0.0456347	0.468693	0.293601	0.461592	0.761609	228	371	257	215	317	294	261	256	220
ENSG00000011677	X	152166234	152451358	GABRA3	2.61012	1.86184	1.78191	1.84659	1.62279	1.86842	1.81896	1.19255e-25	2.57008e-23	3.35572e-24	1.57252e-20	2.61775e-23	4.02354e-23	3.17829e-24	4.33685e-22	5.0369e-23	3.44857e-19	5.23746e-22	5.88248e-22	245	275	236	186	217	207	53	55	47
ENSG00000012048	17	43044295	43125483	BRCA1	7.84033	-0.381916	-0.606731	-1.26709	-0.355162	-0.692675	-1.23075	0.000106663	1.32e-09	1.78748e-33	0.000293471	7.40221e-12	8.33704e-32	0.000499253	8.80329e-09	3.99528e-32	0.00125088	6.90076e-11	1.8124e-30	8039	10850	7004	4898	3896	3885	8291	8408	7430
ENSG00000012061	19	45407333	45478828	ERCC1	5.3319	-0.839376	-0.854718	-0.99945	-0.587853	-0.966557	-1.01682	2.37252e-14	8.02467e-15	6.89237e-19	2.86216e-08	2.12262e-17	2.35527e-19	3.41575e-13	8.10898e-14	7.8664e-18	2.20006e-07	2.98338e-16	2.79788e-18	1081	1705	1089	748	866	832	1591	1532	1336
ENSG00000012124	19	35319261	35347355	CD22	0.989497	1.31696	1.65299	1.51344	1.46424	1.58306	1.33784	8.78135e-07	6.72453e-11	1.38075e-08	2.85082e-09	8.79893e-09	1.28451e-06	5.51706e-06	5.00796e-10	7.81301e-08	2.48206e-08	6.1649e-08	6.13992e-06	77	113	99	70	79	68	28	21	22
ENSG00000012171	3	50267558	50277546	SEMA3B	2.24956	-0.364785	0.423951	1.02645	-0.686065	0.603874	0.925108	0.0721706	0.0191675	2.20837e-09	0.000578582	0.00130478	1.18663e-07	0.174554	0.0518956	1.33185e-08	0.00234911	0.00480524	6.2421e-07	100	106	176	148	235	213	117	96	84
ENSG00000012174	X	21839636	21885424	MBTPS2	6.11409	0.527462	0.638312	0.927307	0.441548	0.702234	0.906809	5.24872e-07	9.23939e-10	2.02188e-19	2.39447e-05	2.60638e-11	1.48476e-18	3.38972e-06	6.24782e-09	2.38641e-18	0.000123374	2.30604e-10	1.69237e-17	2171	2710	2387	1852	2564	2458	1120	1155	1187
ENSG00000012211	X	49175264	49186528	PRICKLE3	2.20164	-0.341026	-0.138397	0.0181274	-0.192445	0.0626439	-0.163686	0.107246	0.5017	0.930044	0.334471	0.767089	0.440442	0.245604	0.702912	1	0.511304	0.981254	0.628819	128	188	150	128	147	126	132	145	97
ENSG00000012223	3	46435645	46485234	LTF	-6.8131	0	0	0	3.54652	0	0	1	1	1	0.0453835	1	1	1	1	1	0.115593	1	1	0	2	0	0	0	0	0	0	0
ENSG00000012232	8	28600469	28755599	EXTL3	5.15637	-0.0791274	-0.199605	-0.0869035	-0.204929	-0.0921668	0.00263923	0.465596	0.0681577	0.427271	0.0566185	0.407102	0.980656	0.67536	0.156686	0.609542	0.135857	0.647263	1	1167	1417	1093	874	1039	1075	997	992	852
ENSG00000012504	12	100473708	100564413	NR1H4	3.23577	1.07791	2.44651	3.02697	0.389459	2.71785	3.07267	3.27868e-08	3.58409e-50	2.32025e-82	0.0545225	4.19141e-60	5.24856e-85	2.44957e-07	1.58998e-48	1.92415e-80	0.13166	2.80872e-58	4.79694e-83	157	129	413	370	543	545	50	66	55
ENSG00000012660	6	53267398	53349179	ELOVL5	7.76529	0.434011	0.340732	0.410115	0.338405	0.409113	0.345468	2.00734e-06	0.000205786	7.61117e-06	0.000214992	8.62018e-06	0.000174355	1.20066e-05	0.00079117	3.34882e-05	0.00094093	4.36801e-05	0.00065716	7811	9685	7455	5802	6877	6394	4624	4343	4342
ENSG00000012779	10	45374176	45446119	ALOX5	-0.382475	-0.721556	1.44867	2.46724	0.270831	1.31997	2.90723	0.26549	0.00103644	1.95478e-10	0.588542	0.0069856	1.78803e-15	0.460825	0.00357668	1.28236e-09	0.798002	0.0225614	1.68855e-14	6	16	28	19	50	66	7	11	5
ENSG00000012817	Y	19703865	19744939	KDM5D	0.385102	0.185174	0.410032	0.237917	0.340705	-0.277686	0.546615	0.531054	0.147321	0.431943	0.201726	0.429198	0.0586751	0.754024	0.276023	0.614913	0.355835	0.647263	0.134736	42	62	50	23	39	47	26	30	29
ENSG00000012822	12	53708517	53727745	CALCOCO1	4.53901	0.0379468	0.708602	0.912842	0.270367	0.790143	0.694525	0.7662	3.33305e-09	1.7937e-14	0.0261918	1.06636e-10	1.14575e-08	0.979938	2.14028e-08	1.5703e-13	0.0723329	8.94301e-10	6.52871e-08	575	895	932	732	944	789	432	474	384
ENSG00000012963	14	93207056	93229215	UBR7	5.50234	-0.526999	-0.943249	-1.16019	-0.68363	-0.752274	-0.850343	1.17843e-06	4.305e-17	9.49377e-24	2.73367e-10	2.41219e-11	4.03583e-14	7.28304e-06	5.06573e-16	1.39796e-22	2.69378e-09	2.14398e-10	3.47822e-13	1485	1765	1133	960	857	1033	1667	1751	1510
ENSG00000012983	14	50418501	50561126	MAP4K5	7.02074	0.346198	0.207762	0.157891	0.329089	0.237948	0.247869	0.000169885	0.025254	0.0913894	0.000325201	0.0109857	0.00772372	0.000769085	0.0664625	0.199867	0.00137421	0.033963	0.0223449	4734	6198	4379	3319	3719	3849	2972	2974	2633
ENSG00000013016	2	31234337	31269447	EHD3	3.99419	-0.211526	0.0709163	0.314808	-0.0799855	0.0112247	0.20238	0.0850833	0.550094	0.00744702	0.492407	0.928569	0.0906577	0.202172	0.760064	0.0215408	0.694069	1	0.198044	432	627	535	381	557	501	394	400	358
ENSG00000013275	19	39971005	39981441	PSMC4	7.72243	-0.840611	-0.951386	-0.851967	-0.735712	-0.896835	-0.856625	3.0654e-14	1.43755e-17	1.58992e-14	1.85308e-11	9.23266e-16	1.19778e-14	4.37004e-13	1.74693e-16	1.3961e-13	2.07228e-10	1.1595e-14	1.07226e-13	5711	8137	5385	4151	5072	4916	7925	8506	7125
ENSG00000013288	4	6575175	6623362	MAN2B2	4.37303	-0.19964	0.193394	0.342131	-0.0124493	0.324161	0.459648	0.108884	0.105503	0.00417038	0.916441	0.00791538	0.000103974	0.248884	0.226757	0.0128136	1	0.0253299	0.000403788	531	801	710	577	692	730	479	441	483
ENSG00000013293	3	170459584	170586074	SLC7A14	-4.75297	1.89509	0.964533	-2.02668	-2.02668	1.34703	-2.02668	0.198885	0.571518	0.418371	0.34126	0.444656	0.423913	0.37288	0.766464	0.600039	0.511304	0.647263	0.609124	2	0	1	1	0	0	0	0	1
ENSG00000013297	3	170418865	170860380	CLDN11	-0.438437	0.737408	1.70521	1.84463	1.45585	1.83514	0.744941	0.158819	0.000137746	4.26333e-05	0.00091562	9.4385e-05	0.17027	0.312421	0.000543589	0.000172674	0.00357894	0.000416226	0.307964	16	35	32	26	31	14	12	4	6
ENSG00000013306	17	44319625	44324870	SLC25A39	4.65263	-0.687701	-0.781334	-1.12053	-0.371495	-0.933171	-1.05976	1.16881e-09	6.81573e-12	7.63776e-21	0.000531919	6.5459e-15	6.40183e-19	1.03597e-08	5.5121e-11	9.72136e-20	0.0021756	7.74964e-14	7.43289e-18	742	1224	708	473	492	499	1007	899	849
ENSG00000013364	16	29820394	29848039	MVP	6.52079	-0.186315	0.0661243	0.403543	-0.17684	0.236755	0.306628	0.0618675	0.499426	2.68463e-05	0.0731971	0.0155781	0.00154417	0.155405	0.700288	0.000111118	0.169106	0.046717	0.00509358	2485	3314	3014	2518	3348	3044	2174	2297	2038
ENSG00000013374	7	151341699	151378449	NUB1	6.60071	-0.794175	-0.688746	-0.68623	-0.713474	-0.576639	-0.637626	4.08208e-11	7.8563e-09	9.88091e-09	1.95427e-09	1.34431e-06	9.20495e-08	4.2568e-10	4.90324e-08	5.65992e-08	1.73215e-08	7.47833e-06	4.88631e-07	2548	3570	2791	2239	2458	2472	3381	3788	3009
ENSG00000013375	6	83161150	83193936	PGM3	6.13065	-0.368942	-0.24145	-0.376349	-0.441483	-0.0795379	-0.443196	0.00189238	0.040067	0.00160403	0.000192538	0.498182	0.000221581	0.00713638	0.0973928	0.00523524	0.000851975	0.699189	0.000825972	2147	2705	2388	1983	1912	1775	2234	2334	1826
ENSG00000013392	6	83193379	83198932	RWDD2A	2.60373	-0.208088	0.0599078	0.280177	-0.264743	0.287116	0.243369	0.249587	0.731024	0.106155	0.127173	0.108026	0.164442	0.437134	0.928082	0.220096	0.269532	0.228023	0.302309	168	214	206	179	211	200	146	171	130
ENSG00000013441	2	200853009	200864744	CLK1	5.30671	-0.393597	-0.783037	-0.648772	-0.491568	-0.622819	-0.583805	0.00111923	3.2901e-10	1.72974e-07	4.28485e-05	6.61346e-07	2.34755e-06	0.00439548	2.31447e-09	8.91109e-07	0.000212044	3.81016e-06	1.09353e-05	1320	1634	1026	851	990	1007	1412	1441	1146
ENSG00000013503	12	106357658	106510198	POLR3B	5.38571	0.22315	0.183029	-0.035047	0.305586	0.0306581	0.101479	0.0337711	0.0822816	0.746324	0.00293821	0.779086	0.344228	0.0910043	0.182579	0.948541	0.0103733	0.994161	0.550284	1435	2013	1421	949	1074	1148	1047	913	874
ENSG00000013523	14	76787243	76826246	ANGEL1	3.76697	-0.38316	-0.330772	-0.162459	-0.380399	-0.191827	-0.254266	0.00394089	0.0120915	0.217392	0.0030066	0.157142	0.0570797	0.0139118	0.033995	0.381839	0.010588	0.309314	0.13147	394	523	416	340	411	375	441	396	348
ENSG00000013561	5	141958328	141990291	RNF14	6.75115	-0.158925	-0.3166	-0.236699	-0.302203	-0.22484	-0.174384	0.13641	0.0033252	0.0278295	0.00476952	0.037487	0.103863	0.277874	0.0105204	0.0697646	0.0161277	0.0988207	0.215003	3622	4345	3306	2615	3072	3119	3122	3393	2799
ENSG00000013563	X	154401238	154412112	DNASE1L1	4.28956	-0.0299116	0.108538	0.227108	-0.143555	0.498549	0.330333	0.794016	0.335176	0.0446314	0.199788	9.15632e-06	0.00325793	1	0.53748	0.106998	0.352808	4.6276e-05	0.0102242	588	720	659	641	629	657	469	469	444
ENSG00000013573	12	31073845	31104791	DDX11	5.77474	0.269609	-0.0380358	-0.573643	0.259761	-0.196782	-0.4787	0.011077	0.725795	4.91191e-07	0.0134635	0.0780065	2.39995e-05	0.0349445	0.922315	2.4342e-06	0.0408065	0.187901	0.000100443	2289	3012	1883	1252	1142	1186	1634	1461	1286
ENSG00000013583	12	12974864	13000273	HEBP1	3.82869	1.06824	1.08133	1.28895	1.11304	1.18528	1.2853	5.33775e-17	1.65112e-17	2.14895e-24	9.16611e-20	2.00561e-19	4.64236e-24	9.27148e-16	1.9988e-16	3.24649e-23	1.9348e-18	3.19734e-18	7.16212e-23	510	697	524	418	532	516	200	181	179
ENSG00000013588	12	12890782	12917937	GPRC5A	7.46854	-0.00684996	-0.0895224	-0.72725	0.12407	-0.119773	-0.281493	0.940333	0.330405	4.86673e-14	0.169629	0.196863	0.0026113	1	0.532288	4.13311e-13	0.312668	0.371357	0.00830388	6332	9186	6088	4425	3440	4556	5166	4765	4720
ENSG00000013619	X	150361422	150514178	MAMLD1	4.63365	2.72074	2.31461	1.82799	2.92733	1.99794	2.15721	2.68219e-73	1.44129e-51	1.97633e-30	1.35862e-87	6.25008e-36	2.10428e-43	2.52407e-71	6.56915e-50	3.88074e-29	1.88229e-85	2.17123e-34	6.87248e-42	1282	1960	985	587	618	755	162	112	173
ENSG00000013725	11	60971680	61020377	CD6	-4.87974	-0.339415	1.09648	-0.198435	-0.688381	-3.35337	-0.162504	0.815077	0.324142	0.89282	0.622361	0.191945	0.912465	1	0.524148	1	0.832911	0.367594	1	1	1	3	0	1	1	1	1	1
ENSG00000013810	4	1721490	1745176	TACC3	5.72059	-0.531184	-0.604808	-0.733903	-0.575713	-0.55503	-0.522114	3.07964e-07	6.69993e-09	5.16237e-12	2.03429e-08	1.61169e-07	5.97538e-07	2.05229e-06	4.20861e-08	3.7992e-11	1.59962e-07	9.93095e-07	2.94909e-06	1539	1977	1489	1144	1197	1348	1770	1637	1711
ENSG00000014123	6	96521595	96555276	UFL1	6.00141	-0.304972	-0.230814	-0.0912726	-0.413498	-0.0931382	-0.138687	0.0117527	0.0550582	0.445568	0.000625515	0.439458	0.248545	0.0368199	0.130046	0.632157	0.00251249	0.647263	0.428191	1892	2325	2028	1656	1964	1848	1893	1971	1527
ENSG00000014138	11	65261762	65305589	POLA2	4.91464	-0.208165	-0.526045	-1.11818	-0.272361	-0.621427	-0.945969	0.0582375	3.18491e-06	2.76839e-20	0.0120139	1.15472e-07	2.31489e-15	0.147433	1.53056e-05	3.42013e-19	0.0368254	7.22225e-07	2.17083e-14	1119	1418	914	635	533	584	1095	938	946
ENSG00000014164	8	143437655	143541453	ZC3H3	3.92729	1.1122	1.18488	1.08703	1.24193	1.06416	1.13033	4.95869e-15	4.13541e-17	4.69609e-14	1.26405e-19	5.58351e-13	4.24631e-15	7.56655e-14	4.87111e-16	3.99402e-13	2.6442e-18	5.72502e-12	3.91889e-14	565	819	605	413	497	498	237	203	163
ENSG00000014216	11	65180566	65212006	CAPN1	6.02635	-0.501647	-0.294826	-0.18745	-0.457906	-0.143604	-0.215947	5.206e-07	0.00268385	0.0558829	3.16079e-06	0.145497	0.0282215	3.36712e-06	0.00863923	0.128986	1.85748e-05	0.289361	0.0706052	1753	2394	2060	1698	1951	1860	1920	1925	1866
ENSG00000014257	3	132317367	132368298	ACPP	-3.26755	-4.28368	-0.386162	1.53263	-1.61869	-0.909967	0.382778	0.0412914	0.732828	0.0697814	0.204555	0.509315	0.712565	0.108817	0.929932	0.157392	0.360089	0.711667	0.916511	0	1	2	1	7	3	0	3	3
ENSG00000014641	2	63588609	63607197	MDH1	7.07417	-0.249011	-0.317415	-0.172457	-0.411284	-0.0894333	-0.175925	0.0129661	0.00161238	0.0844806	4.44751e-05	0.370377	0.0787008	0.040178	0.00541332	0.186345	0.000219533	0.611509	0.174467	4279	5066	4155	3612	4039	3918	4138	4099	3486
ENSG00000014824	4	41990472	42090457	SLC30A9	7.06164	-0.379957	-0.513279	-0.338431	-0.561016	-0.392801	-0.315961	0.000465667	2.78695e-06	0.00181547	2.89394e-07	0.000329157	0.00356266	0.00196114	1.34709e-05	0.00586341	1.95239e-06	0.00134329	0.0111166	4128	4824	3832	3092	3803	3756	4260	4479	3642
ENSG00000014914	1	149928651	149936898	MTMR11	3.44733	-0.0672644	-0.0315304	-0.179913	-0.0404598	-0.178861	-0.411027	0.617516	0.813664	0.195634	0.754012	0.21214	0.00427859	0.829077	1	0.347645	0.941584	0.395307	0.0132006	366	494	382	256	303	251	329	291	264
ENSG00000014919	10	99711844	99732100	COX15	6.14857	-0.486062	-0.752915	-0.591855	-0.629303	-0.624451	-0.649861	5.85678e-07	3.42845e-14	1.99017e-09	9.6265e-11	4.09381e-10	5.9526e-11	3.75395e-06	3.29306e-13	1.20442e-08	9.99079e-10	3.26169e-09	4.09827e-10	2224	2668	1882	1527	1850	1728	2542	2426	2210
ENSG00000015133	14	91271323	91417844	CCDC88C	4.4145	-0.0628168	-0.164938	-0.31083	-0.116975	-0.339508	-0.372346	0.582259	0.151949	0.00880304	0.294963	0.00530656	0.00189627	0.792221	0.283629	0.0251136	0.484306	0.0174765	0.00618155	739	943	701	461	557	519	593	627	557
ENSG00000015153	12	42157104	42238349	YAF2	5.95068	0.746645	0.877984	0.857065	0.763504	0.759411	0.942081	1.42054e-14	6.24538e-20	9.16012e-19	1.36051e-15	1.4371e-14	1.59184e-22	2.08823e-13	8.83131e-19	1.04036e-17	2.20722e-14	1.66247e-13	2.26286e-21	2109	2827	2352	1608	2038	2102	972	996	925
ENSG00000015171	10	134465	254637	ZMYND11	7.91738	-0.122293	-0.251627	-0.338093	-0.12588	-0.230738	-0.1757	0.260725	0.0217004	0.00219725	0.245838	0.0357569	0.107896	0.453818	0.0583103	0.00702239	0.422742	0.0956028	0.215003	7970	10533	7419	5587	6143	6685	6955	7182	5862
ENSG00000015285	X	48676596	48691427	WAS	-1.07807	-0.978041	0.362209	0.0196481	-0.709282	-0.318409	-0.520294	0.123015	0.498888	0.972511	0.222324	0.604481	0.396417	0.255661	0.699674	1	0.387635	0.822521	0.609124	10	16	26	12	18	12	22	18	6
ENSG00000015413	16	89613308	89638456	DPEP1	-1.56449	-0.777441	0.176982	1.61281	-0.196739	0.601739	0.880646	0.27699	0.769179	0.00108621	0.74124	0.325594	0.115628	0.478242	0.968562	0.00364819	0.928392	0.546513	0.22535	5	10	10	10	24	14	9	8	3
ENSG00000015475	22	17734138	17774770	BID	4.88143	-0.602621	-0.872115	-0.990808	-0.580657	-0.84306	-0.97565	4.19797e-07	8.32143e-13	1.83336e-15	6.57992e-07	1.40766e-11	5.19476e-15	2.74515e-06	7.22163e-12	1.70597e-14	4.24316e-06	1.27917e-10	4.76648e-14	927	1247	783	593	634	623	1159	1142	945
ENSG00000015479	5	139273752	139331677	MATR3	9.68492	-0.478323	-0.702037	-0.793816	-0.401585	-0.657822	-0.813938	9.06008e-05	1.48331e-08	1.97855e-10	0.000951719	1.05451e-07	7.26799e-11	0.000428669	9.04259e-08	1.29698e-09	0.00370676	6.62163e-07	4.96862e-10	25679	35880	22390	17136	18471	17712	28030	29592	24794
ENSG00000015520	7	44512535	44541315	NPC1L1	-3.61498	1.89588	1.87162	3.3152	2.45753	2.83687	3.61188	0.198105	0.203412	0.00536362	0.0493243	0.0365417	0.0015021	0.372813	0.36207	0.0161962	0.121127	0.0970492	0.00497088	2	4	2	3	5	6	1	0	0
ENSG00000015532	17	50346092	50363138	XYLT2	4.75932	-0.531033	-0.569799	-0.467114	-0.585059	-0.447553	-0.464126	4.1103e-05	1.12701e-05	0.000320474	4.63549e-06	0.000660401	0.000359368	0.000205445	5.08693e-05	0.00116392	2.65571e-05	0.00257472	0.00130626	793	1012	786	635	742	723	921	965	756
ENSG00000015568	2	109792758	109857695	RGPD5	5.43036	-0.0355928	0.00791302	0.027909	0.0880098	0.0758037	0.0263038	0.724239	0.93717	0.782694	0.369674	0.458272	0.795382	0.936945	1	0.985588	0.545842	0.65193	0.998784	1378	1989	1446	1125	1289	1252	1162	1069	1023
ENSG00000015592	8	27235323	27258420	STMN4	-5.03505	0.987685	1.87125	-2.02627	2.45715	1.34744	-2.02627	0.562861	0.20361	0.418338	0.0494566	0.444231	0.423883	0.773183	0.36207	0.600039	0.121247	0.647263	0.609124	1	4	2	1	0	0	0	1	0
ENSG00000015676	7	44379121	44490880	NUDCD3	6.94274	0.570972	0.514433	0.459269	0.462148	0.458857	0.458846	5.32817e-10	2.43789e-08	7.71313e-07	4.94164e-07	9.2004e-07	8.09097e-07	4.9369e-09	1.45918e-07	3.74949e-06	3.23759e-06	5.21535e-06	3.93207e-06	4628	5686	4531	3236	3834	3727	2587	2420	2175
ENSG00000016082	5	51383391	51394738	ISL1	-5.02894	0.176635	-2.83732	-2.83732	-0.172331	0.536394	0.353546	0.90909	0.226235	0.251783	0.908124	0.737702	0.822265	1	0.388109	0.426366	1	0.956119	1	1	1	0	1	0	1	0	1	1
ENSG00000016391	3	53812335	53846390	CHDH	4.07619	0.0587365	0.0501047	0.468841	0.0363159	0.202047	0.418436	0.641611	0.690906	0.000131383	0.766469	0.118113	0.000717705	0.855996	0.886628	0.000501887	0.954545	0.246528	0.00249823	496	647	502	414	590	554	403	338	356
ENSG00000016402	6	136999971	137045180	IL20RA	-3.52442	1.12157	1.09677	1.67495	0.193437	1.91228	0.756545	0.320327	0.330624	0.112766	0.873732	0.072484	0.548412	0.540307	0.532441	0.220621	1	0.17662	0.736592	3	2	3	4	4	2	1	2	0
ENSG00000016490	1	86468368	86500289	CLCA1	-7.49292	0	2.99121	0	0	0	3.19086	1	0.124692	1	1	1	0.108271	1	0.242755	1	1	1	0.215003	0	0	1	0	0	1	0	0	0
ENSG00000016864	3	52694485	52706083	GLT8D1	4.78028	-0.757934	-0.938121	-0.776966	-0.855436	-0.906267	-0.917099	2.13921e-08	8.43396e-12	1.28145e-08	1.86353e-10	9.80123e-11	3.69773e-11	1.63463e-07	6.76516e-11	7.26911e-08	1.87335e-09	8.24754e-10	2.58249e-10	789	977	709	538	697	615	1113	1107	859
ENSG00000017260	3	130850595	131016712	ATP2C1	7.33473	0.55468	0.457079	0.354549	0.570894	0.432037	0.35239	7.12373e-10	4.38841e-07	0.000104166	1.7211e-10	2.25533e-06	0.000116433	6.48698e-09	2.31509e-06	0.000403725	1.73969e-09	1.2242e-05	0.000448977	6091	8161	5796	4228	4746	4608	3230	3246	3068
ENSG00000017427	12	102395867	102480645	IGF1	-3.32396	-1.26703	-1.28977	1.06011	-0.191261	0.984372	1.57503	0.323767	0.313858	0.219156	0.841812	0.288596	0.0456406	0.543133	0.509613	0.384271	1	0.500088	0.109073	1	3	1	4	5	7	2	3	1
ENSG00000017483	X	48458537	48470256	SLC38A5	-4.67019	0.185714	-0.744842	-3.73606	0.353667	-3.73606	-3.73606	0.881796	0.607583	0.113595	0.753305	0.140333	0.117801	1	0.80138	0.221845	0.940837	0.280722	0.228923	2	3	1	0	0	0	1	0	3
ENSG00000017797	18	9475009	9538116	RALBP1	7.12544	-0.224048	-0.263006	-0.358659	-0.236054	-0.0838902	-0.253114	0.0214315	0.00705563	0.000275931	0.0148386	0.388063	0.00976673	0.0631318	0.021122	0.00101119	0.044034	0.637035	0.0277789	4355	5722	4316	3627	3551	3715	4029	4113	3576
ENSG00000018189	4	70704204	70807315	RUFY3	5.22511	0.410922	0.473527	0.644548	0.526944	0.346058	0.66077	0.000525259	5.82637e-05	3.8408e-08	5.21995e-06	0.0044481	1.77054e-08	0.0021928	0.000240986	2.10178e-07	2.97299e-05	0.0148156	9.91736e-08	1200	1723	1276	867	1263	1242	713	764	603
ENSG00000018236	12	40692442	41072418	CNTN1	10.5906	0.472156	0.897887	1.15514	0.24216	0.851406	0.914999	8.50081e-05	2.34708e-14	3.30156e-23	0.0464073	5.34196e-13	7.27173e-15	0.000403684	2.28893e-13	4.72407e-22	0.115804	5.48864e-12	6.60452e-14	44402	50158	60727	43645	63810	52533	25500	25994	22263
ENSG00000018280	2	218382029	218396894	SLC11A1	-1.94127	-0.549275	0.540791	1.34658	-1.64497	0.321849	1.00286	0.431303	0.337313	0.00744822	0.0332482	0.621559	0.0646704	0.636221	0.540386	0.0215425	0.0893675	0.841528	0.147033	5	3	11	7	17	13	5	7	5
ENSG00000018408	3	149517235	149736714	WWTR1	8.64535	0.59	0.406248	0.631823	0.399996	0.455627	0.657131	6.9214e-10	2.60781e-05	3.76045e-11	3.35484e-05	2.42022e-06	5.75906e-12	6.31426e-09	0.000112431	2.60442e-10	0.000168942	1.30902e-05	4.28165e-11	14171	16458	12703	9757	13058	12922	7635	7122	6925
ENSG00000018510	2	177392644	177543836	AGPS	7.55188	-0.209648	-0.497957	-0.655155	-0.192498	-0.568754	-0.691672	0.0357434	9.91312e-07	2.1212e-10	0.0526832	3.23708e-08	2.31053e-11	0.095794	5.04294e-06	1.38762e-09	0.127767	2.13641e-07	1.64459e-10	6592	8838	5496	3884	4333	4108	6117	6170	5281
ENSG00000018607	2	132309309	132318736	ZNF806	-3.53545	-0.366369	0.319143	-1.68608	-0.751294	-4.84102	1.015	0.685522	0.685948	0.162132	0.39383	0.023839	0.162817	0.895244	0.88293	0.300402	0.576963	0.0666972	0.300247	3	3	5	0	1	7	3	3	3
ENSG00000018610	X	119538149	119565434	CXorf56	5.52126	-0.703401	-0.946545	-0.758249	-0.734393	-0.760387	-0.730407	9.26237e-10	6.52558e-16	6.68167e-11	1.04073e-10	9.55118e-11	3.12675e-10	8.31303e-09	7.10186e-15	4.53582e-10	1.07532e-09	8.04682e-10	2.03097e-09	1338	1735	1151	972	1153	1143	1784	1773	1467
ENSG00000018625	1	160115759	160143591	ATP1A2	-3.16168	1.12082	1.49445	1.6742	2.09698	2.22593	2.02669	0.322175	0.156232	0.114251	0.0181594	0.0272127	0.043284	0.542085	0.290134	0.222729	0.0524225	0.0750277	0.104023	3	8	4	5	4	5	0	2	1
ENSG00000018699	2	32628032	32821051	TTC27	6.04754	-0.224728	-0.522272	-0.629914	-0.302394	-0.609937	-0.649128	0.0381479	2.42097e-06	2.07369e-08	0.00510403	7.07658e-08	8.42268e-09	0.101405	1.17918e-05	1.15838e-07	0.0169889	4.51177e-07	4.86534e-08	2302	2890	1907	1332	1556	1493	2146	2225	1829
ENSG00000018869	19	56375846	56393545	ZNF582	0.910259	0.625557	0.577983	0.741433	0.457772	0.578338	0.948926	0.0201679	0.0323369	0.00636099	0.0771542	0.0474178	0.000341299	0.0597727	0.0801432	0.0186592	0.176774	0.121937	0.00124434	67	79	66	49	65	73	40	35	25
ENSG00000019102	11	124747472	124752238	VSIG2	-4.56135	1.08446	1.06021	-2.83731	1.64611	0.536404	-2.83731	0.410853	0.420758	0.251787	0.13475	0.737701	0.257468	0.613893	0.610152	0.426366	0.282982	0.956119	0.433252	2	4	2	1	0	0	1	1	0
ENSG00000019144	11	118606440	118658038	PHLDB1	4.08671	-0.627262	-0.758511	-0.721503	-0.531168	-1.04618	-1.15289	7.6919e-08	1.37523e-10	1.81585e-09	1.88307e-06	4.31147e-16	1.21878e-19	5.5098e-07	9.99239e-10	1.10313e-08	1.14416e-05	5.52594e-15	1.4683e-18	483	684	449	273	405	292	611	576	532
ENSG00000019169	2	118942166	118994660	MARCO	-5.79061	0	0	4.62766	3.54652	0	0	1	1	0.00623384	0.04621	1	1	1	1	0.0183401	0.11572	1	1	0	2	0	0	3	0	0	0	0
ENSG00000019186	20	54153449	54173973	CYP24A1	10.0911	-0.718239	-0.267013	0.0180548	-0.782911	-0.348748	-0.21457	3.63408e-09	0.0239995	0.876657	1.47251e-10	0.00337784	0.0689081	3.05066e-08	0.0639127	1	1.50145e-09	0.0115811	0.155604	25428	32212	35397	24826	37918	31380	33717	33468	29223
ENSG00000019485	11	45095806	45235124	PRDM11	4.44832	0.580435	0.501063	0.519993	0.525869	0.470973	0.519824	3.76638e-07	1.29304e-05	7.90702e-06	2.50451e-06	8.21413e-05	8.55061e-06	2.47824e-06	5.80108e-05	3.47155e-05	1.49368e-05	0.000364674	3.75884e-05	798	1018	769	559	685	666	403	427	398
ENSG00000019505	11	45240301	45286319	SYT13	6.56192	-0.554283	-0.778833	-0.18366	-0.42552	-0.728373	-0.630445	3.83391e-09	3.9859e-16	0.0456307	3.98725e-06	5.06618e-14	3.60681e-11	3.203e-08	4.4024e-15	0.109154	2.3059e-05	5.60975e-13	2.52252e-10	2644	3830	2304	1771	3060	2183	3059	3017	2862
ENSG00000019549	8	48917690	48921740	SNAI2	0.864315	-0.683927	-0.594939	-0.410085	0.746191	-0.112718	-0.426178	0.0510332	0.083209	0.235775	0.00429093	0.744588	0.223132	0.131522	0.184508	0.409757	0.0146284	0.95929	0.390584	24	86	26	27	26	25	35	23	31
ENSG00000019582	5	150401637	150412929	CD74	-6.17894	0.988515	-2.02544	-2.02544	2.06428	-2.02544	-2.02544	0.565032	0.393788	0.419215	0.125833	0.452542	0.424744	0.773183	0.577526	0.600039	0.267252	0.647263	0.609124	1	3	0	0	0	0	1	0	0
ENSG00000019991	7	81699006	81770438	HGF	-2.97536	-1.6633	-0.227409	1.13906	-2.01227	0.588102	0.703264	0.171588	0.806457	0.127477	0.0839704	0.504837	0.39145	0.332482	1	0.245415	0.190287	0.706683	0.609124	1	1	3	4	7	5	4	2	2
ENSG00000019995	10	124942123	124988189	ZRANB1	6.15004	0.0725854	-0.121931	-0.082985	-0.0533908	0.0633475	-0.0104286	0.478762	0.240443	0.425665	0.601883	0.541976	0.919923	0.691904	0.404344	0.607599	0.811615	0.749594	1	2485	3017	2211	1866	1997	2042	1864	1938	1642
ENSG00000020129	1	35557473	35567274	NCDN	3.088	-0.42561	-0.526124	-0.489068	-0.424838	-0.548893	-0.335774	0.00604844	0.000771421	0.00211057	0.0043447	0.000898902	0.0323019	0.0205738	0.00271964	0.00676085	0.0148016	0.00342314	0.0799373	258	342	245	179	221	239	261	296	241
ENSG00000020181	8	37784191	37844896	GPR124	2.15908	-0.113076	0.14282	0.135995	0.151638	0.145109	0.143486	0.618837	0.51649	0.544926	0.475455	0.529608	0.524489	0.830341	0.720137	0.735464	0.674395	0.735109	0.713982	125	199	152	113	133	130	113	123	76
ENSG00000020219	7	152445477	152447150	CCT8L1P	-7.14071	0	0	0	0	0	0	1	1	1	1	1	1	1	1	1	1	1	1	0	0	0	0	0	0	0	0	0
ENSG00000020256	20	52051663	52204308	ZFP64	4.88436	0.432252	0.538706	0.501687	0.387515	0.457795	0.669939	4.70725e-05	2.90202e-07	2.59483e-06	0.000194168	2.79821e-05	2.05125e-10	0.000233146	1.56211e-06	1.19343e-05	0.000858643	0.000132826	1.34894e-09	988	1269	1083	760	928	1014	592	550	544
ENSG00000020426	14	60734742	60969953	MNAT1	6.16287	0.68496	0.651391	0.571126	0.569112	0.579387	0.615453	7.01631e-09	3.83037e-08	1.78118e-06	1.47589e-06	1.45423e-06	2.50791e-07	5.70073e-08	2.25362e-07	8.33931e-06	9.09102e-06	8.05826e-06	1.28253e-06	2668	3262	2654	1874	2207	2213	1365	1402	1062
ENSG00000020577	14	54567097	54793315	SAMD4A	6.62328	2.23984	1.80552	1.14027	2.43713	1.76478	1.45417	1.20794e-124	5.96631e-79	4.81639e-30	9.64719e-151	1.42612e-73	1.78858e-49	2.99097e-122	5.16878e-77	9.33673e-29	4.61387e-148	1.32774e-71	7.11216e-48	5310	8066	4001	2887	2218	2681	938	896	758
ENSG00000020633	1	24899511	24965121	RUNX3	2.42498	0.263517	0.788448	0.57782	0.408845	0.711902	0.340636	0.135833	1.49575e-06	0.000843172	0.0126034	5.4041e-05	0.0588346	0.276762	7.4623e-06	0.0028835	0.0384702	0.000246166	0.135076	159	233	233	164	177	146	112	92	101
ENSG00000020922	11	94415578	94493908	MRE11A	6.63248	-0.268697	-0.361747	-0.587176	-0.311881	-0.461359	-0.60727	0.00805533	0.000391764	1.74907e-08	0.00200898	8.94019e-06	6.14151e-09	0.0263362	0.00144447	9.82071e-08	0.00731152	4.52099e-05	3.58679e-08	3324	4274	3173	2198	2386	2288	3222	3262	2746
ENSG00000021300	11	73646178	73662819	PLEKHB1	-0.239814	-1.64187	-0.68193	1.51787	-0.548537	0.104464	1.18565	0.00136652	0.110351	3.31686e-07	0.151731	0.798046	0.000194323	0.00528753	0.235862	1.66549e-06	0.293601	1	0.000729191	7	20	14	18	57	44	18	18	15
ENSG00000021355	6	2832332	2842006	SERPINB1	6.97206	-0.630337	-0.51116	0.127676	-0.946201	-0.271558	0.0944925	2.36849e-09	1.0297e-06	0.203737	1.14352e-18	0.00882878	0.348236	2.02923e-08	5.22831e-06	0.360575	2.25558e-17	0.0280421	0.555915	3108	3308	3437	3012	4705	4471	3825	3959	3303
ENSG00000021461	7	99828013	99866102	CYP3A43	-5.73182	0	4.44984	3.15493	4.08972	0	0	1	0.00841153	0.111825	0.0149849	1	1	1	0.0245299	0.220096	0.0443025	1	1	0	3	3	0	1	0	0	0	0
ENSG00000021488	19	32830509	32869766	SLC7A9	-0.0583054	0.319516	1.23083	0.69162	1.22022	0.3276	0.0475213	0.428994	0.000422716	0.0773796	0.000232261	0.453524	0.913935	0.633511	0.00155154	0.172403	0.00100745	0.648319	1	25	62	48	19	29	18	12	14	20
ENSG00000021574	2	32063611	32157637	SPAST	6.32932	-0.268817	-0.624731	-0.586021	-0.472728	-0.447875	-0.578861	0.00860373	2.70273e-09	2.59037e-08	4.35319e-06	1.96952e-05	3.89912e-08	0.0278338	1.74839e-08	1.43552e-07	2.50343e-05	9.53041e-05	2.12636e-07	2749	3162	2187	1835	1975	1930	2626	2703	2302
ENSG00000021645	14	78242391	79868290	NRXN3	4.55655	4.01726	3.48139	2.98922	3.59617	3.59668	3.17024	5.12534e-199	5.74618e-140	2.52881e-93	7.79634e-157	2.15781e-144	1.33628e-107	6.88234e-196	1.55517e-137	2.69172e-91	4.39022e-154	8.46469e-142	1.9439e-105	1424	1409	1000	804	625	689	62	62	78
ENSG00000021762	11	3087116	3166739	OSBPL5	3.52594	0.47857	0.665374	0.444712	0.227038	0.430134	0.510265	0.000392348	4.45737e-07	0.00127412	0.0882133	0.00256288	0.000208452	0.00167458	2.34934e-06	0.00424298	0.198632	0.00900994	0.000778778	390	434	452	285	341	347	236	219	190
ENSG00000021776	15	34851782	34969839	AQR	8.11704	-0.169276	-0.145353	-0.0643655	-0.0935573	-0.148089	-0.0577169	0.093669	0.149319	0.52165	0.3505	0.143489	0.56553	0.218718	0.279318	0.708846	0.521829	0.285905	0.753429	8353	11663	8647	6406	8041	7855	7636	7500	6515
ENSG00000021826	2	210477682	210679107	CPS1	6.23662	-0.706456	0.0928433	0.759184	-0.734265	0.0573863	0.308641	8.17538e-11	0.363077	1.01082e-14	8.29229e-12	0.580315	0.00228566	8.26367e-10	0.576109	9.00048e-14	9.59909e-11	0.794593	0.00734462	1412	1835	2502	1812	3491	2484	1863	1869	1579
ENSG00000022267	X	136147400	136211359	FHL1	4.49416	0.770226	0.764831	0.59078	0.769877	0.733101	0.830882	4.37215e-11	5.62563e-11	9.0923e-07	1.41715e-11	1.41099e-09	1.84234e-12	4.54436e-10	4.2211e-10	4.38816e-06	1.60432e-10	1.07185e-08	1.4199e-11	835	1106	847	615	660	758	362	387	377
ENSG00000022277	20	56468585	56519449	RTFDC1	6.45467	-0.621491	-0.790594	-0.684326	-0.717698	-0.694979	-0.601079	7.33522e-08	1.32747e-11	4.09887e-09	5.09981e-10	2.98347e-09	2.07373e-07	5.26402e-07	1.04927e-10	2.41322e-08	4.86873e-09	2.18644e-08	1.06848e-06	2594	3215	2349	1863	2223	2290	3089	3381	2724
ENSG00000022355	5	161847191	161899969	GABRA1	-7.63871	0	0	0	0	0	0	1	1	1	1	1	1	1	1	1	1	1	1	0	0	0	0	0	0	0	0	0
ENSG00000022556	19	54953130	55001142	NLRP2	6.36298	-0.550984	-0.760911	-0.578999	-0.620724	-0.68092	-0.898819	4.63637e-08	1.08212e-13	1.16313e-08	6.3162e-10	4.03551e-11	6.66245e-18	3.41065e-07	9.99207e-13	6.63101e-08	5.9535e-09	3.51439e-10	7.32156e-17	2531	3195	2228	1748	2222	1731	2896	2997	2646
ENSG00000022567	8	141207166	141308305	SLC45A4	5.21575	0.775523	1.30486	0.986615	0.804935	1.06428	0.776741	5.88809e-13	1.22236e-36	2.53702e-20	1.89559e-14	5.3766e-23	1.05573e-12	7.42133e-12	3.74024e-35	3.14318e-19	2.80902e-13	1.05516e-21	8.27544e-12	1133	1532	1665	1046	1174	987	559	486	480
ENSG00000022840	12	120533480	120577594	RNF10	6.66707	-0.437161	-0.239422	-0.144673	-0.213647	-0.197196	-0.101417	3.92411e-06	0.0102585	0.120073	0.0206668	0.0361426	0.274844	2.26338e-05	0.029314	0.232649	0.0584964	0.0964492	0.454511	2772	4288	3237	2474	3039	3045	3114	2857	2679
ENSG00000022976	14	102317377	102342702	ZNF839	4.57702	-0.290746	-0.258159	-0.238452	-0.270152	-0.299069	-0.159919	0.0123594	0.0255903	0.0415063	0.0168827	0.0127579	0.169541	0.0384482	0.0672412	0.100203	0.0490494	0.0388942	0.306794	724	973	754	544	672	690	680	723	636
ENSG00000023041	10	112430300	112446914	ZDHHC6	5.87814	-0.500647	-0.546524	-0.543846	-0.386675	-0.493081	-0.637426	1.90513e-06	2.15721e-07	2.96317e-07	0.000172063	3.83434e-06	2.66406e-09	1.14362e-05	1.17697e-06	1.49326e-06	0.000767992	2.02401e-05	1.60339e-08	1752	2512	1728	1331	1522	1387	2001	1999	1713
ENSG00000023171	11	123525636	123627774	GRAMD1B	7.59845	-0.166044	0.401346	0.564382	-0.16389	0.331734	0.600318	0.0833573	1.41839e-05	7.81873e-10	0.0855936	0.000384158	5.74722e-11	0.198401	6.31958e-05	4.88328e-09	0.193469	0.00155161	3.96155e-10	4782	6345	7215	5103	7102	7080	4244	4280	3833
ENSG00000023191	11	494512	507300	RNH1	5.85225	-0.812319	-0.830985	-0.93954	-0.602395	-0.825132	-0.958486	9.41523e-15	2.37164e-15	1.2811e-18	3.27942e-09	1.09068e-14	3.41578e-19	1.40536e-13	2.47907e-14	1.43909e-17	2.83683e-08	1.27227e-13	4.02616e-18	1574	2412	1582	1179	1290	1238	2257	2193	1921
ENSG00000023228	2	206114817	206159603	NDUFS1	7.6559	-0.373892	-0.535654	-0.504384	-0.420106	-0.472612	-0.577922	0.000811565	2.06227e-06	7.76156e-06	0.000167977	2.81457e-05	3.4729e-07	0.00327109	1.01294e-05	3.41155e-05	0.000751582	0.000133567	1.75292e-06	6457	8285	5877	4557	5280	4879	6628	7005	5653
ENSG00000023287	8	52622456	52745843	RB1CC1	7.91224	0.113543	0.184598	0.188534	0.283938	0.223927	0.131954	0.263486	0.0678176	0.0625407	0.00460648	0.0270216	0.194125	0.457849	0.155976	0.142749	0.0156127	0.0745929	0.344857	7862	11722	8409	6414	7413	6931	5704	5961	5075
ENSG00000023318	9	99979179	100099040	ERP44	6.37613	0.664555	0.848844	0.911403	0.732545	0.855154	0.873207	1.08674e-12	3.21569e-20	5.41124e-23	1.55238e-15	5.68928e-20	4.35502e-21	1.34735e-11	4.61825e-19	7.66109e-22	2.50569e-14	9.30786e-19	5.76154e-20	2734	3797	3163	2358	2904	2750	1424	1304	1246
ENSG00000023330	3	52198086	52214327	ALAS1	5.18428	0.0386688	-0.17141	-0.114573	-0.0306952	-0.0883888	-0.175361	0.715637	0.112233	0.290935	0.769677	0.421089	0.108786	0.927367	0.239412	0.476964	0.957994	0.647263	0.215003	1302	1644	1146	901	1048	977	1025	1017	879
ENSG00000023445	11	102317450	102339403	BIRC3	6.43195	-0.87691	-1.28164	-2.22963	-0.19757	-1.77655	-2.16158	5.09122e-14	1.2697e-26	8.00804e-66	0.073864	5.08873e-45	1.6072e-62	7.12996e-13	2.53164e-25	4.79562e-64	0.170376	2.372e-43	8.86448e-61	2802	5945	2155	1135	982	1001	4059	4331	3470
ENSG00000023516	13	42272153	42323267	AKAP11	6.95896	0.592763	0.521022	0.586726	0.697259	0.496066	0.493351	3.04366e-11	5.97891e-09	5.73799e-11	2.31051e-15	4.51534e-08	4.52491e-08	3.21939e-10	3.76858e-08	3.91347e-10	3.68342e-14	2.93455e-07	2.45881e-07	4484	6387	4344	3169	3997	3643	2445	2224	2180
ENSG00000023572	1	193096468	193106114	GLRX2	4.13874	-0.370792	-0.596293	-0.946145	-0.130132	-0.585934	-0.930123	0.00441875	7.25793e-06	1.36464e-11	0.295985	2.01579e-05	3.24274e-11	0.0154689	3.34384e-05	9.75504e-11	0.485106	9.73674e-05	2.2807e-10	596	933	519	388	358	352	630	637	510
ENSG00000023608	14	61762357	61796428	SNAPC1	4.99313	-0.394241	-0.508292	-0.618881	-0.224201	-0.639173	-0.518401	0.00383847	0.000218315	9.5804e-06	0.0916473	6.43845e-06	0.000189045	0.0135885	0.000835749	4.1784e-05	0.205556	3.3054e-05	0.000710072	1013	1510	953	646	776	809	1116	1114	843
ENSG00000023697	12	15911172	16037282	DERA	6.77953	0.471507	0.515468	0.440879	0.27256	0.58136	0.511219	1.54432e-06	1.35933e-07	7.8611e-06	0.00570616	3.37452e-09	1.9846e-07	9.39318e-06	7.57151e-07	3.45356e-05	0.018796	2.45805e-08	1.02412e-06	3865	4461	4057	3152	3387	3458	2215	2286	1922
ENSG00000023734	12	15882391	15903478	STRAP	7.61798	-0.471981	-0.744379	-0.463804	-0.552873	-0.500965	-0.500844	1.48725e-06	9.31456e-14	2.32549e-06	1.79357e-08	3.9718e-07	3.69196e-07	9.06342e-06	8.63743e-13	1.07565e-05	1.42122e-07	2.34433e-06	1.85865e-06	5993	7507	5052	4439	5395	5113	6559	6672	5914
ENSG00000023839	10	99782732	99852192	ABCC2	9.06386	0.516513	0.523334	0.433398	0.42775	0.34218	0.298905	7.39883e-07	5.21493e-07	3.58078e-05	4.39379e-05	0.00118253	0.00467286	4.68302e-06	2.73171e-06	0.000146097	0.000217004	0.00438976	0.0143171	19828	24702	20284	13279	16755	14842	11440	10879	9638
ENSG00000023892	6	35297852	35321771	DEF6	-1.18694	0.323713	0.877291	1.28267	-0.484366	0.944238	0.397578	0.556032	0.0775928	0.0076052	0.4049	0.0780246	0.482579	0.773183	0.173365	0.0219547	0.590759	0.187932	0.680821	12	9	18	14	21	11	7	5	10
ENSG00000023902	1	150149183	150164720	PLEKHO1	2.03563	-0.607215	-0.709018	-1.10757	-0.0701924	-0.345889	-1.00999	0.00111016	0.000164741	7.81094e-08	0.66855	0.0708935	7.95811e-07	0.0043613	0.000642136	4.1596e-07	0.8762	0.173424	3.87167e-06	117	225	111	106	74	77	151	144	116
ENSG00000023909	1	93885205	93909456	GCLM	7.75342	0.25364	0.330744	0.205819	0.263606	0.280007	0.134886	0.00546255	0.000271525	0.0248785	0.00371163	0.00224888	0.143544	0.018736	0.00102617	0.0637072	0.0128123	0.00797999	0.271688	7385	9852	7932	5684	6395	5920	5019	4791	4460
ENSG00000024048	6	42564062	42693504	UBR2	6.41322	0.0274539	0.018053	0.0220277	0.0477123	-0.0136495	-0.0336162	0.77127	0.848388	0.816501	0.609285	0.886922	0.7247	0.985303	1	1	0.819381	1	0.927608	2855	3836	2888	2097	2546	2382	2287	2186	1982
ENSG00000024422	19	47713343	47743134	EHD2	4.39541	0.122853	0.461796	0.38798	0.653592	0.23143	0.414777	0.333642	0.000170678	0.00196664	3.30338e-08	0.0750111	0.000941675	0.557262	0.000663794	0.00632182	2.51869e-07	0.181727	0.00322637	594	1137	765	484	639	633	434	383	438
ENSG00000024526	1	68474152	68497221	DEPDC1	6.90604	-0.987566	-1.40927	-1.79804	-0.987518	-1.22165	-1.66102	5.68397e-18	6.25888e-33	2.98978e-49	3.9632e-18	1.75755e-25	4.20559e-43	1.05053e-16	1.67574e-31	1.14454e-47	7.59424e-17	3.941e-24	1.35452e-41	3564	4722	2709	2290	1819	1945	5528	5945	4811
ENSG00000024862	6	138773509	138793319	CCDC28A	4.10868	-0.203707	-0.0713868	0.0590512	-0.153293	0.0986765	0.136576	0.0886036	0.543886	0.616805	0.181956	0.412712	0.244952	0.209539	0.752713	0.810818	0.327354	0.647263	0.422948	500	686	558	466	537	551	451	461	414
ENSG00000025039	6	89364636	89412270	RRAGD	5.17199	1.75398	2.1102	2.23952	1.70857	2.35387	2.16477	7.2066e-58	2.70253e-87	5.29071e-98	7.00381e-57	4.73216e-107	1.96804e-90	4.68537e-56	2.73488e-85	6.19848e-96	4.73884e-55	8.88246e-105	1.98012e-88	1279	1642	1667	1465	1603	1480	296	307	270
ENSG00000025156	6	122399546	122433119	HSF2	4.71843	0.213271	0.133833	0.116116	0.0962211	0.203883	0.217913	0.146392	0.364509	0.435562	0.510066	0.172728	0.140856	0.291913	0.577526	0.619648	0.712232	0.33699	0.267165	907	1108	874	681	759	792	652	676	478
ENSG00000025293	20	35771974	35950381	PHF20	6.39687	-0.0633803	-0.0497328	-0.0482494	-0.0528573	-0.0849328	0.0121568	0.497204	0.593571	0.60671	0.566776	0.370497	0.89647	0.713105	0.786973	0.799505	0.776482	0.611678	1	2693	3594	2768	2005	2436	2470	2257	2187	2037
ENSG00000025423	12	56752161	56787790	HSD17B6	0.802736	-0.596201	-0.682048	-0.496767	-0.332057	-0.415026	-0.584435	0.0386084	0.0189366	0.0883415	0.206115	0.166644	0.0493132	0.102528	0.0513103	0.194052	0.362486	0.326325	0.116739	49	78	47	42	47	43	72	46	53
ENSG00000025434	11	47248300	47269032	NR1H3	3.0766	-0.159959	-0.069177	0.204595	-0.20386	0.0388792	-0.112389	0.266773	0.625766	0.14469	0.138655	0.793535	0.445159	0.462892	0.821917	0.273842	0.289229	1	0.634646	249	320	270	216	287	224	229	219	193
ENSG00000025708	22	50525752	50530085	TYMP	0.18715	-1.86503	-1.46054	-1.07721	-0.869959	-1.87593	-1.98582	9.78144e-07	4.52701e-05	0.00203089	0.00570362	4.6797e-06	7.51849e-07	6.11349e-06	0.000189829	0.00651816	0.0187894	2.44329e-05	3.6661e-06	20	53	27	15	31	16	73	44	52
ENSG00000025770	22	50508216	50523472	NCAPH2	3.34112	-0.633485	-0.92929	-1.31783	-0.612479	-1.08934	-1.05519	9.33857e-07	3.47208e-12	6.03628e-20	6.9795e-07	5.2178e-14	4.55508e-14	5.8503e-06	2.87662e-11	7.34046e-19	4.48345e-06	5.77032e-13	3.91317e-13	334	449	277	184	186	217	422	411	361
ENSG00000025772	20	44942130	44960486	TOMM34	4.88901	-0.549633	-0.565809	-0.906653	-0.287735	-0.582633	-0.642893	4.38777e-07	1.98715e-07	1.86117e-15	0.00565367	2.16302e-07	7.69896e-09	2.8639e-06	1.08793e-06	1.73047e-14	0.0186459	1.31266e-06	4.45983e-08	880	1398	886	650	615	718	1074	957	937
ENSG00000025796	6	107867756	107958189	SEC63	6.53996	0.776624	1.13992	1.21747	0.729898	1.16535	1.27285	1.58969e-16	2.90854e-35	6.02175e-40	5.37881e-15	5.21157e-36	1.12414e-43	2.67602e-15	8.47629e-34	1.7332e-38	8.30563e-14	1.8177e-34	3.69557e-42	2841	3644	3721	2811	3452	3488	1275	1275	1265
ENSG00000025800	1	32108038	32176568	KPNA6	4.79308	-0.0422027	-0.0530578	0.0143387	0.0653177	0.0728938	0.129006	0.705192	0.634092	0.898308	0.544867	0.521255	0.246359	0.916243	0.831539	1	0.75142	0.725332	0.425084	854	1219	863	699	795	837	744	663	620
ENSG00000026025	10	17228259	17237593	VIM	9.53056	-0.46703	-0.86986	-1.35161	-0.256834	-0.872827	-1.1088	3.01555e-05	3.72184e-14	5.36025e-30	0.0199957	3.31734e-14	2.31414e-21	0.000153674	3.56588e-13	1.03565e-28	0.0570259	3.73126e-13	3.11104e-20	25526	39123	19658	14561	12376	14240	27872	28074	25311
ENSG00000026036	20	63659300	63698698	RTEL1-TNFRSF6B	-5.31804	0.988257	0.965517	-2.0257	0.63929	1.34801	1.16517	0.56369	0.571921	0.418732	0.699798	0.445186	0.502683	0.773183	0.766464	0.600039	0.889253	0.647263	0.690795	1	1	1	1	0	1	1	0	0
ENSG00000026103	10	88990531	89015785	FAS	4.57345	-0.313622	-0.0921738	-0.132389	0.129162	-0.0887405	0.0126314	0.00510335	0.399007	0.23454	0.216357	0.433413	0.908645	0.0175991	0.584064	0.408119	0.37846	0.647263	1	668	1203	793	590	678	729	683	641	589
ENSG00000026297	6	166929504	166957191	RNASET2	-2.10906	-0.374891	0.365098	-1.00633	-0.58356	0.0221784	-0.653848	0.53731	0.485821	0.158936	0.309212	0.971591	0.33246	0.761326	0.684455	0.297626	0.499885	1	0.536409	7	8	12	7	4	5	6	9	6
ENSG00000026508	11	35138870	35232402	CD44	9.50996	0.55221	0.440284	0.523847	0.577475	0.3579	0.383948	4.0213e-07	5.88619e-05	1.59787e-06	1.08904e-07	0.00116674	0.000482131	2.63456e-06	0.000243229	7.51334e-06	7.81859e-07	0.00433666	0.00171657	26542	35786	25007	17531	23296	20559	13961	13636	14026
ENSG00000026559	20	51003656	51023129	KCNG1	1.05266	-0.0578008	-0.435718	-1.18264	0.0315245	-1.02643	-0.945106	0.786939	0.0542679	9.77418e-06	0.872581	0.00019136	0.00026197	1	0.128338	4.25812e-05	1	0.000810697	0.000968154	83	117	65	32	34	39	69	71	59
ENSG00000026652	6	161129979	161274061	AGPAT4	4.89336	2.14862	1.94658	1.5453	2.0529	1.82184	1.67911	4.51156e-84	1.14018e-67	7.38556e-40	1.11279e-78	2.08624e-55	1.55308e-47	5.37584e-82	7.48252e-66	2.11527e-38	1.24922e-76	1.25365e-53	5.76225e-46	1497	1856	1325	902	882	941	289	259	230
ENSG00000026751	1	160739057	160754821	SLAMF7	1.2493	0.771581	1.85045	1.99692	1.24915	2.04276	2.55401	0.00934473	1.42203e-13	2.0875e-15	1.34951e-06	3.4696e-15	9.10299e-28	0.0299782	1.30308e-12	1.9342e-14	8.34934e-06	4.19294e-14	1.6622e-26	52	96	112	95	109	156	26	18	26
ENSG00000026950	6	26402237	26415216	BTN3A1	3.359	0.0781966	-0.0457969	0.161824	0.30851	-0.05601	-0.17266	0.605665	0.764877	0.288177	0.0314802	0.72682	0.277272	0.817169	0.963909	0.473198	0.0851925	0.950285	0.457961	350	544	327	241	332	256	297	253	215
ENSG00000027001	13	23730189	23889419	MIPEP	5.41935	0.421671	0.0977837	-0.0288511	0.194591	-0.00268077	-0.0873473	6.28522e-05	0.364874	0.793126	0.0653435	0.980772	0.430523	0.000304434	0.577526	0.995736	0.153522	1	0.616044	1774	2008	1443	999	1162	1085	1084	1067	902
ENSG00000027075	14	61187559	61550976	PRKCH	4.93491	1.44663	2.05069	2.16684	1.55095	1.99384	2.29354	1.17187e-27	2.64519e-58	8.25801e-65	3.98427e-33	8.22689e-53	3.41696e-73	3.36735e-26	1.4121e-56	4.8052e-63	1.44148e-31	4.61777e-51	2.42966e-71	891	1269	1379	984	1314	1395	306	220	228
ENSG00000027644	1	156840063	156859018	INSRR	-6.41073	-0.338629	-3.35258	-3.35258	-3.35258	-3.35258	-3.35258	0.816621	0.139622	0.161733	0.0999576	0.193187	0.166758	1	0.264912	0.300402	0.220934	0.36788	0.304242	1	0	0	0	0	0	3	0	0
ENSG00000027697	6	137197484	137219449	IFNGR1	5.38482	-0.87309	-0.367879	0.044746	-0.677961	-0.241198	-0.00337427	9.86061e-13	0.00168511	0.695083	1.04177e-08	0.0410572	0.976543	1.22557e-11	0.0056386	0.89396	8.49005e-08	0.107068	1	894	1356	1292	1047	1512	1422	1299	1368	1107
ENSG00000027847	5	177600100	177610347	B4GALT7	3.13312	-0.371549	-0.207095	-0.275385	-0.358135	-0.207043	-0.270895	0.0147569	0.164561	0.072693	0.0140787	0.186782	0.0787675	0.0450868	0.303488	0.162949	0.0424647	0.360901	0.174582	255	341	291	216	244	238	256	279	225
ENSG00000027869	1	156806243	156816862	SH2D2A	-1.34689	-1.45532	-0.715331	-0.941615	-0.680576	-1.05825	-1.73428	0.0225653	0.209368	0.121188	0.204509	0.101905	0.0121853	0.0661813	0.367874	0.234471	0.360025	0.216927	0.034071	7	16	12	7	9	5	22	15	8
ENSG00000028116	2	57907651	58159920	VRK2	6.44899	0.021876	-0.181617	-0.183896	-0.0174002	-0.350729	-0.37164	0.825636	0.0712699	0.0692144	0.860102	0.00068765	0.000299909	1	0.161459	0.156255	1	0.00267379	0.00110068	3118	4020	2757	1820	2420	2066	2443	2498	2135
ENSG00000028137	1	12167003	12209228	TNFRSF1B	-2.60731	-0.779912	0.161895	0.0865297	-0.207837	0.325203	0.790985	0.447791	0.856239	0.925727	0.815427	0.727985	0.352159	0.65487	1	1	1	0.951259	0.561139	3	6	6	5	5	8	0	6	6
ENSG00000028203	12	95217746	95302790	VEZT	7.87469	-0.368111	-0.421401	-0.367794	-0.311416	-0.407497	-0.364382	0.000626202	9.53215e-05	0.000644074	0.00358655	0.000169028	0.000724414	0.00257874	0.000384335	0.00223391	0.0124076	0.000720724	0.00252007	7146	9847	7012	5255	6398	6236	7287	7629	6337
ENSG00000028277	19	42086110	42196585	POU2F2	1.0048	2.36202	2.998	2.8106	2.48645	2.93508	2.6586	1.62505e-13	5.65722e-25	4.11263e-20	6.95781e-17	4.04854e-21	3.24542e-17	2.17377e-12	1.04172e-23	5.04158e-19	1.23622e-15	7.03567e-20	3.42422e-16	72	104	114	81	88	77	11	14	7
ENSG00000028310	5	850291	892824	BRD9	5.79855	-0.0532442	-0.191084	-0.45572	0.0844023	-0.328731	-0.371825	0.641941	0.0983247	0.000124018	0.452306	0.00558314	0.00164292	0.856338	0.212914	0.000475285	0.646021	0.0183389	0.0053985	1930	2813	1786	1205	1307	1347	1668	1635	1317
ENSG00000028528	15	64094123	64146090	SNX1	6.02356	0.107504	0.125872	0.383345	-0.0196621	0.179406	0.36382	0.288632	0.213031	0.000122831	0.845566	0.0796703	0.000278611	0.495526	0.373636	0.000470941	1	0.191394	0.00102629	2018	2448	2081	1603	2187	2098	1596	1378	1344
ENSG00000028839	6	133952170	133990432	TBPL1	4.81746	0.393347	0.325429	0.293007	0.453641	0.125065	0.357117	0.00215949	0.0114975	0.0245249	0.00030479	0.351105	0.00596437	0.00805579	0.0325008	0.0635145	0.00129486	0.58336	0.017644	1012	1398	983	635	845	859	629	653	495
ENSG00000029153	12	27332854	27425289	ARNTL2	6.88615	-0.189448	-0.712154	-1.08545	-0.131919	-0.738235	-0.996391	0.0443816	3.27331e-13	6.89783e-27	0.157392	8.90638e-14	3.59435e-23	0.11605	2.92279e-12	1.16848e-25	0.293601	9.69593e-13	5.27045e-22	4607	6352	3265	2380	2216	2292	4162	4215	3724
ENSG00000029363	6	136256863	136289851	BCLAF1	8.37338	-0.113488	-0.298943	-0.329835	-0.0436238	-0.334878	-0.305575	0.300378	0.00700164	0.00301538	0.688765	0.00265329	0.00593102	0.512266	0.0209773	0.00943163	0.889253	0.00930039	0.0175602	11075	15401	9916	7179	8533	8438	9653	9836	8133
ENSG00000029364	14	69398015	69462388	SLC39A9	7.34338	-0.322366	-0.356739	-0.127696	-0.499558	-0.127318	-0.05583	0.000879199	0.000238771	0.182844	3.03275e-07	0.185949	0.558658	0.00352498	0.000908778	0.328106	2.04101e-06	0.359451	0.745469	4827	5656	4799	4176	4945	5054	4911	4788	4212
ENSG00000029534	8	41653220	41896762	ANK1	4.67974	0.343271	0.051935	0.0379812	0.19158	-0.267418	0.338997	0.00295908	0.660765	0.7516	0.0942218	0.0341779	0.0037563	0.0106991	0.861334	0.953961	0.210626	0.0918239	0.011679	976	1164	812	483	707	847	647	610	517
ENSG00000029559	4	87799581	87812435	IBSP	-8.35074	-2.02601	-2.02601	-2.02601	-2.02601	-2.02601	-2.02601	0.396191	0.392625	0.418145	0.340945	0.451595	0.423694	0.598664	0.577526	0.600039	0.511304	0.647263	0.609124	0	0	0	0	0	0	1	0	0
ENSG00000029639	6	155257509	155314493	TFB1M	5.18508	1.28462	1.139	0.934402	1.27258	1.02574	1.09007	1.04213e-34	3.68758e-27	6.72999e-18	3.45025e-35	6.33796e-21	2.94034e-24	3.82988e-33	7.55986e-26	7.23857e-17	1.35195e-33	1.09219e-19	4.58696e-23	1558	2047	1434	984	1094	1185	540	490	444
ENSG00000029725	17	5282265	5385812	RABEP1	7.81728	-0.337738	-0.494999	-0.517586	-0.202598	-0.452221	-0.506482	0.000542526	5.23742e-07	1.72093e-07	0.0356916	4.80084e-06	3.11341e-07	0.00225948	2.74309e-06	8.86961e-07	0.0950714	2.50092e-05	1.5774e-06	7174	10438	6550	5008	5669	5555	7374	7158	6363
ENSG00000029993	X	150980509	150990775	HMGB3	8.06126	-0.490365	-0.653774	-0.289387	-0.768562	-0.351909	-0.523079	2.06688e-05	1.95607e-08	0.0109905	5.15489e-11	0.00210935	6.02831e-06	0.000107871	1.1801e-07	0.0308747	5.50039e-10	0.00752311	2.6914e-05	7880	8609	7164	6555	8108	6705	8954	9189	7385
ENSG00000030066	11	47778087	47848555	NUP160	6.92593	0.0577454	-0.129042	-0.119396	0.0750033	-0.0433942	-0.0446509	0.518777	0.154448	0.189376	0.397786	0.633769	0.622038	0.739208	0.287725	0.338246	0.581912	0.853064	0.817635	4143	5555	3706	2919	3280	3359	3217	3028	2922
ENSG00000030110	6	33572547	33580293	BAK1	2.30629	-0.31365	-0.93625	-0.738386	-0.399135	-0.569618	-0.965643	0.054403	1.30377e-07	3.23045e-05	0.010574	0.00160766	1.82168e-07	0.139138	7.27136e-07	0.000132516	0.0328297	0.00584485	9.43627e-07	177	221	117	112	118	98	191	158	158
ENSG00000030304	9	110668771	110801579	MUSK	-1.19826	1.3396	2.45349	2.56454	2.00342	1.38046	3.0547	0.0663893	5.08041e-05	2.80966e-05	0.0010928	0.0788602	8.64686e-08	0.164842	0.000211586	0.000116074	0.00421021	0.189735	4.59844e-07	9	19	20	7	19	26	3	5	0
ENSG00000030419	2	212999691	213152427	IKZF2	2.2339	2.07711	2.52351	2.59909	1.71039	2.37927	2.64709	8.50658e-21	6.27746e-34	5.44012e-35	1.1181e-14	4.76479e-26	2.49728e-36	1.83327e-19	1.73803e-32	1.28679e-33	1.68769e-13	1.10314e-24	6.55052e-35	147	151	204	137	189	190	30	27	23
ENSG00000030582	17	44345246	44353102	GRN	5.52936	-0.251176	0.513443	1.14529	-0.152618	0.610326	1.00224	0.0218391	5.59566e-07	4.80033e-31	0.15116	4.33651e-09	1.15744e-23	0.0642024	2.91976e-06	9.62077e-30	0.293601	3.13005e-08	1.7433e-22	970	1376	1678	1332	2286	2013	979	853	829
ENSG00000031003	5	137937960	138051961	FAM13B	6.72295	1.125	1.10722	0.946969	1.06189	1.05265	1.00546	1.58866e-37	2.23878e-36	2.52635e-26	5.7174e-34	4.47153e-32	1.32889e-29	6.31002e-36	6.78493e-35	4.14875e-25	2.13488e-32	1.33317e-30	2.64062e-28	4210	5339	4234	3026	3331	3373	1536	1508	1401
ENSG00000031081	3	119294373	119420714	ARHGAP31	4.01609	1.96088	2.11784	2.11386	1.82902	2.20936	2.15654	1.19239e-51	5.22432e-62	7.0131e-60	6.3714e-47	1.28277e-63	2.46662e-62	6.71452e-50	3.04502e-60	3.60071e-58	3.4065e-45	9.59002e-62	1.35192e-60	636	769	722	571	633	634	134	121	121
ENSG00000031691	6	49463378	49493107	CENPQ	4.67248	-0.36602	-0.650743	-0.964433	-0.421142	-0.565802	-0.875132	0.0103245	8.26677e-06	1.87576e-10	0.00289035	0.000129507	6.00527e-09	0.0328107	3.78366e-05	1.23354e-09	0.0102095	0.000560629	3.51075e-08	883	1126	738	581	522	540	897	994	733
ENSG00000031698	1	109213918	109238169	SARS	6.62314	-0.660761	-0.758366	-0.865472	-0.399623	-0.721655	-0.851462	1.20466e-08	8.16713e-11	2.28714e-13	0.000415231	7.86715e-10	5.43918e-13	9.50686e-08	6.03255e-10	1.86046e-12	0.00172624	6.11728e-09	4.32668e-12	2911	4622	2770	2109	2261	2220	3464	3919	3212
ENSG00000031823	19	5916139	5978142	RANBP3	4.83967	-0.128809	-0.0873262	-0.426985	-0.0243491	-0.200154	-0.14495	0.237106	0.420283	0.000167988	0.817463	0.0766064	0.190143	0.420398	0.610152	0.000632206	1	0.185039	0.338697	919	1309	963	661	669	791	836	776	704
ENSG00000032219	14	58298385	58373887	ARID4A	5.52017	0.391153	0.450492	0.576537	0.358661	0.495789	0.542803	0.000136129	9.87874e-06	1.48956e-08	0.000384759	1.79905e-06	1.1177e-07	0.000625735	4.48558e-05	8.41094e-08	0.00160683	9.85568e-06	5.89636e-07	1510	1956	1602	1227	1537	1460	897	925	829
ENSG00000032389	2	3188925	3377882	TSSC1	6.09958	0.802171	0.71575	0.471347	0.720135	0.599107	0.557396	1.65826e-16	2.46837e-13	2.49636e-06	9.72991e-14	2.19889e-09	2.21055e-08	2.78743e-15	2.22223e-12	1.15027e-05	1.34748e-12	1.63549e-08	1.22757e-07	2754	3447	2641	1808	1960	2023	1310	1243	1088
ENSG00000032444	19	7534004	7561764	PNPLA6	4.33315	0.1046	0.220322	0.424954	0.220259	0.306633	0.160564	0.373409	0.0572817	0.000227434	0.0506809	0.0101913	0.176988	0.598664	0.134319	0.000841324	0.12352	0.0318911	0.318726	620	890	684	539	693	561	478	416	434
ENSG00000032742	13	20567069	20691437	IFT88	5.74204	-0.15142	-0.419739	-0.0837121	-0.380915	-0.375073	-0.17219	0.163675	0.000154761	0.441479	0.000487705	0.000861954	0.11648	0.320601	0.000605669	0.626916	0.0020058	0.00329193	0.226745	1746	1973	1476	1130	1638	1498	1513	1609	1345
ENSG00000033011	16	5033702	5087379	ALG1	4.79656	-0.628387	-0.731361	-0.655087	-0.663158	-0.60642	-0.639269	9.3688e-08	7.12907e-10	3.86413e-08	9.60536e-09	4.94876e-07	8.39875e-08	6.63879e-07	4.86127e-09	2.11389e-07	7.87211e-08	2.88971e-06	4.47195e-07	808	1045	766	620	710	698	1032	1001	847
ENSG00000033030	12	122472870	122500595	ZCCHC8	5.45439	-0.307587	-0.571848	-0.606915	-0.287176	-0.476533	-0.726721	0.00294491	6.24314e-08	1.40105e-08	0.00474662	8.6778e-06	2.02552e-11	0.0106512	3.59029e-07	7.9227e-08	0.0160549	4.39594e-05	1.44912e-10	1504	2021	1275	1011	1094	979	1466	1496	1325
ENSG00000033050	7	151207837	151227230	ABCF2	7.09778	-0.809776	-1.0694	-1.17399	-0.679254	-1.02435	-1.08979	1.75507e-17	2.86965e-28	5.76315e-33	4.17139e-13	8.88197e-26	6.04023e-29	3.15038e-16	6.23178e-27	1.26786e-31	5.46476e-12	2.02413e-24	1.15933e-27	3966	5752	3373	2583	2758	2843	5499	5475	5035
ENSG00000033100	7	151232489	151238827	CHPF2	4.50496	-0.215708	-0.0193365	0.160761	-0.279465	0.17498	0.113125	0.0580357	0.862126	0.147369	0.0118853	0.121801	0.311835	0.147025	1	0.278218	0.0364536	0.253316	0.506754	654	829	763	648	760	715	618	601	531
ENSG00000033122	1	69568398	70151945	LRRC7	0.0795391	-1.18007	-1.39766	-1.37546	-1.22816	-2.59543	-1.88832	0.000845173	0.00011725	0.000218495	0.00026979	2.59452e-08	2.86811e-06	0.00339596	0.000467141	0.000810058	0.00115459	1.73198e-07	1.324e-05	32	41	28	9	25	17	71	57	40
ENSG00000033170	14	65410592	65744121	FUT8	6.85866	1.01199	1.25744	1.33808	1.19482	1.03938	1.12208	3.23204e-29	2.09685e-45	3.37751e-51	1.75552e-41	3.54892e-30	1.26591e-35	9.84643e-28	8.30956e-44	1.36323e-49	8.21588e-40	9.85709e-29	3.1842e-34	3995	6008	4822	3077	4483	3753	1566	1577	1419
ENSG00000033178	4	67612652	67701179	UBA6	7.51351	-0.0115031	-0.206446	-0.352081	0.0310671	-0.18137	-0.405232	0.906342	0.0370202	0.000442952	0.749051	0.0681198	5.67252e-05	1	0.0905799	0.0015737	0.93626	0.167472	0.000227899	6578	8976	5851	4419	4650	4358	5403	5302	4580
ENSG00000033327	11	78215297	78418348	GAB2	5.37424	1.94476	2.21385	2.13413	1.90672	2.29182	2.31468	3.73789e-69	3.10081e-92	1.09713e-83	1.78354e-68	6.45215e-96	5.83063e-100	3.18295e-67	3.44773e-90	9.4578e-82	1.63435e-66	9.75169e-94	7.04376e-98	1498	1933	1838	1440	1529	1685	340	293	264
ENSG00000033627	17	42458844	42522611	ATP6V0A1	6.14397	0.565012	0.702565	0.881822	0.465646	0.69452	0.734432	6.13733e-09	2.81756e-13	2.96296e-20	1.44545e-06	1.22592e-12	3.14467e-14	5.01809e-08	2.52878e-12	3.65533e-19	8.91924e-06	1.22043e-11	2.72702e-13	2366	2926	2650	1956	2638	2316	1349	1187	1150
ENSG00000033800	15	68054179	68198603	PIAS1	7.1122	1.0983	1.27079	1.47417	0.90823	1.23206	1.45955	4.99896e-34	8.17865e-46	8.20303e-62	1.11013e-23	3.24145e-42	1.8779e-60	1.80298e-32	3.26706e-44	4.41282e-60	2.82082e-22	1.38011e-40	9.72747e-59	4624	5370	5306	3834	5371	5170	1730	1601	1640
ENSG00000033867	3	27372721	27484420	SLC4A7	8.33785	0.153533	-0.133682	-0.148088	0.103521	-0.170366	-0.205867	0.138098	0.204426	0.160693	0.317809	0.107757	0.0521005	0.280837	0.362241	0.299854	0.511304	0.227524	0.12112	12033	15399	10040	7265	8739	8164	8878	8669	7398
ENSG00000034053	15	28884483	29118315	APBA2	5.91306	0.824041	0.759442	0.601742	0.758752	0.66744	0.748496	1.28717e-17	4.24124e-15	1.04503e-09	2.08612e-15	1.7367e-11	1.84818e-14	2.32966e-16	4.36154e-14	6.47475e-09	3.33942e-14	1.56595e-10	1.6282e-13	2385	3020	2322	1617	1830	1970	1119	1041	945
ENSG00000034152	17	21284672	21315240	MAP2K3	4.03244	0.613057	0.564643	0.474316	0.88088	0.505748	0.739662	6.4006e-06	3.39101e-05	0.000668814	1.0489e-11	0.000369112	5.70567e-08	3.59325e-05	0.000144375	0.00231466	1.20185e-10	0.00149551	3.07838e-07	583	930	574	409	474	554	281	278	317
ENSG00000034239	8	48710789	48735311	EFCAB1	-3.67694	2.28194	-0.742539	0.337831	1.05864	-0.360041	-0.542889	0.00770683	0.60023	0.78275	0.275097	0.806943	0.707397	0.0257053	0.793901	0.985615	0.464433	1	0.911348	9	5	1	1	2	1	0	3	1
ENSG00000034510	2	84905625	84906675	TMSB10	11.0347	-0.931033	-1.02726	-1.10925	-0.754879	-0.929609	-0.997658	1.18157e-09	2.57645e-11	7.9901e-13	6.04651e-07	1.25811e-09	8.65677e-11	1.047e-08	1.99052e-10	6.22397e-12	3.91291e-06	9.58841e-09	5.87204e-10	57485	86051	54753	43486	45477	47777	84266	94589	73681
ENSG00000034533	3	131013875	131027649	ASTE1	3.2205	-0.241917	-0.421334	-0.495483	-0.2731	-0.524007	-0.608359	0.075475	0.0023868	0.000551153	0.0367157	0.000439121	3.25524e-05	0.181521	0.00773871	0.00192966	0.0974055	0.00175754	0.000134291	317	411	285	197	238	214	320	279	265
ENSG00000034677	8	100257059	100410015	RNF19A	7.98573	-0.0735728	-0.0595141	0.373665	-0.211145	0.085356	0.310827	0.498416	0.583541	0.00041943	0.053381	0.429306	0.00346876	0.714558	0.776801	0.00149638	0.12927	0.647263	0.0108371	7462	8987	7672	6296	9107	8478	6443	6408	5260
ENSG00000034693	6	143450807	143490010	PEX3	4.18666	0.22917	-0.26618	-0.198871	-0.0722799	-0.0608998	-0.0179917	0.0697594	0.0441467	0.135702	0.568139	0.64983	0.890987	0.169795	0.106421	0.259646	0.777983	0.866101	1	720	774	520	445	479	528	528	486	403
ENSG00000034713	16	75566351	75577881	GABARAPL2	5.11054	-0.563709	-0.456484	-0.284592	-0.481332	-0.343899	-0.416009	1.03689e-07	1.31034e-05	0.00633147	2.88242e-06	0.00124998	8.45044e-05	7.30591e-07	5.87113e-05	0.0185788	1.70537e-05	0.00462096	0.000332691	951	1334	1043	837	1033	917	1154	1083	1002
ENSG00000034971	1	171635417	171652683	MYOC	-7.66915	0	0	0	2.66499	0	3.19086	1	1	1	0.15641	1	0.108271	1	1	1	0.293601	1	0.215003	0	1	0	0	0	1	0	0	0
ENSG00000035115	2	217730	266398	SH3YL1	4.42013	0.612128	0.677623	0.53063	0.785641	0.524465	0.5512	5.30059e-07	2.22515e-08	1.9942e-05	2.31834e-11	3.62211e-05	9.60189e-06	3.42006e-06	1.33597e-07	8.39242e-05	2.57034e-10	0.000169334	4.1951e-05	779	1164	830	554	659	650	450	363	362
ENSG00000035141	2	70295975	70302090	FAM136A	6.23781	-0.657015	-1.23599	-1.43178	-0.789388	-1.1456	-1.37185	6.32997e-10	9.88862e-29	2.03457e-36	1.19753e-13	1.25143e-24	8.25378e-34	5.80963e-09	2.1948e-27	5.07017e-35	1.64604e-12	2.692e-23	1.93919e-32	2525	3052	1721	1360	1321	1339	3236	3226	2717
ENSG00000035403	10	73995193	74121363	VCL	8.82832	-0.041189	-0.374188	-0.588101	-0.0526377	-0.271874	-0.538208	0.686626	0.000330303	2.71134e-08	0.605868	0.00880129	3.34089e-07	0.896324	0.00123243	1.50089e-07	0.81554	0.0279599	1.68751e-06	16584	21798	13405	10681	10161	10228	13952	13249	12124
ENSG00000035499	5	60596912	60700190	DEPDC1B	5.97856	0.24329	-0.273213	-0.730795	-0.101475	-0.306447	-0.539451	0.0101456	0.00545744	1.31272e-12	0.289852	0.00227902	1.06753e-07	0.0322865	0.0166861	1.00772e-11	0.482203	0.00807873	5.6351e-07	2706	2823	1926	1397	1233	1369	1870	1781	1617
ENSG00000035664	15	63907036	64072033	DAPK2	4.72788	1.53399	2.04665	1.77844	1.49764	2.08635	2.03053	3.89687e-40	2.797e-76	2.253e-54	3.98449e-40	1.82598e-75	6.41933e-73	1.67965e-38	2.25004e-74	9.88178e-53	1.81133e-38	1.80086e-73	4.51851e-71	877	1133	1274	972	930	1077	236	236	225
ENSG00000035681	8	58583504	58659844	NSMAF	6.80054	0.0144182	-0.243311	-0.325699	0.0382384	-0.296782	-0.257487	0.881046	0.0130728	0.00100735	0.689014	0.00284723	0.0090469	1	0.0364692	0.00340327	0.889253	0.00992068	0.025877	4070	5482	3466	2479	2878	2934	3151	3275	2854
ENSG00000035687	1	244408494	244452134	ADSS	7.30689	0.190499	-0.0500648	-0.455283	0.0226936	-0.0795526	-0.402479	0.0701217	0.639071	3.46843e-05	0.830267	0.459538	0.000241219	0.170425	0.83747	0.000141762	1	0.652826	0.000895923	6483	7646	5587	4063	3709	3741	4452	4753	3885
ENSG00000035720	4	67558728	67607337	STAP1	-5.88104	-2.83762	-2.83762	-2.83762	-0.172629	0.536096	-2.83762	0.24037	0.236931	0.26192	0.913324	0.750778	0.267468	0.424419	0.399825	0.436613	1	0.963461	0.444291	0	1	0	1	0	0	0	2	0
ENSG00000035862	17	78852977	78925387	TIMP2	6.10364	0.816325	0.903724	0.998818	0.796189	1.18346	1.26603	2.79389e-17	4.34992e-21	2.16952e-25	7.22391e-17	3.52204e-35	5.42887e-41	4.94892e-16	6.52918e-20	3.4227e-24	1.2809e-15	1.19383e-33	1.63677e-39	2336	3052	2527	2277	2373	2777	1092	970	993
ENSG00000035928	4	39287456	39366375	RFC1	6.68842	-0.0788586	-0.258678	-0.369932	-0.0747356	-0.244876	-0.372136	0.423216	0.00945011	0.00024721	0.444394	0.0149779	0.000230988	0.626622	0.0271772	0.000911004	0.636936	0.0450795	0.000859019	3569	4742	3208	2404	2611	2535	2992	3070	2623
ENSG00000036054	3	100261000	100325251	TBC1D23	6.25588	-0.25438	-0.352292	-0.205131	-0.287587	-0.247629	-0.276825	0.0181418	0.00115122	0.0568686	0.00717385	0.0229024	0.0106721	0.0543164	0.00394432	0.130967	0.0231308	0.0643328	0.0301233	2426	3141	2308	1842	2247	2079	2299	2395	1975
ENSG00000036257	2	224470150	224585397	CUL3	7.92976	0.167808	0.168513	0.201437	0.212031	0.17783	0.278626	0.0719628	0.0706845	0.0307325	0.0221206	0.0576327	0.00268955	0.174136	0.1612	0.0764823	0.0622205	0.144918	0.00853816	7820	10683	7966	5951	7165	7350	5463	5453	5109
ENSG00000036448	8	2045040	2165552	MYOM2	1.11941	-0.569666	-0.204279	0.25129	-0.152156	0.154646	-0.0729772	0.0344277	0.420108	0.303112	0.520446	0.549794	0.777568	0.0925592	0.610152	0.493935	0.723975	0.759084	0.979549	48	85	63	60	76	59	50	52	62
ENSG00000036530	14	99684304	99727301	CYP46A1	-0.982792	0.520837	0.755848	0.771611	0.599688	1.26049	0.514688	0.351139	0.159486	0.162434	0.248145	0.0182718	0.373878	0.581782	0.295424	0.300404	0.425745	0.0538695	0.590402	15	21	18	19	16	13	12	3	9
ENSG00000036549	1	77562416	77683419	ZZZ3	7.11804	0.513677	0.372433	0.351164	0.467838	0.321233	0.407617	1.36016e-07	0.000150537	0.000374615	1.4777e-06	0.00123095	3.45906e-05	9.45397e-07	0.000590992	0.00135015	9.10056e-06	0.00455642	0.000142379	5144	6602	4749	3402	4114	4160	2945	2906	2456
ENSG00000036672	11	119355215	119381726	USP2	-1.16954	-1.39409	-1.82618	-0.919454	-0.353543	-0.828347	-1.86212	0.00745696	0.00107617	0.0644006	0.377769	0.109909	0.00172065	0.0249563	0.00370133	0.146505	0.556405	0.231596	0.00563803	8	22	6	9	10	5	20	18	11
ENSG00000036828	3	122183683	122286503	CASR	-6.18011	0	0	0	2.66499	4.30239	0	1	1	1	0.156463	0.0184208	1	1	1	1	0.293601	0.0539659	1	0	1	0	2	0	0	0	0	0
ENSG00000037042	17	42659305	42667006	TUBG2	3.95409	0.155766	-0.107557	-0.114387	0.150373	-0.0557338	0.223492	0.212264	0.401163	0.380955	0.21418	0.675438	0.0766676	0.392728	0.586877	0.598439	0.375196	0.894155	0.170686	547	722	464	357	406	499	414	387	331
ENSG00000037241	5	172958729	172969771	RPL26L1	5.84279	-0.763816	-0.795158	-1.09815	-0.483944	-0.644919	-0.906381	2.01526e-13	2.22873e-14	2.05845e-24	1.43791e-06	7.07366e-10	1.29058e-17	2.67016e-12	2.1796e-13	3.11246e-23	8.88055e-06	5.52736e-09	1.39715e-16	1617	2601	1611	1327	1148	1275	2255	2162	1912
ENSG00000037280	5	180601506	180649624	FLT4	1.56514	-0.433793	-0.428418	-0.736838	-0.381735	-0.215915	-0.551329	0.03067	0.031849	0.000690763	0.0402203	0.301823	0.00941726	0.0835699	0.0790576	0.00238542	0.105501	0.5132	0.0268527	91	125	93	80	66	73	91	95	97
ENSG00000037474	5	6599239	6633291	NSUN2	7.6727	-0.669452	-0.98584	-0.91033	-0.618572	-0.947245	-0.899177	4.3022e-11	2.14036e-21	1.38846e-18	8.48281e-10	9.05484e-20	3.52877e-18	4.47698e-10	3.2818e-20	1.55619e-17	7.87487e-09	1.46833e-18	3.93861e-17	6181	8483	5054	3853	4682	4588	7769	7959	6918
ENSG00000037637	1	16246839	16352454	FBXO42	4.23565	0.370132	0.408945	0.341422	0.233591	0.414764	0.474444	0.00139583	0.000381595	0.00377632	0.0398427	0.00053708	4.7585e-05	0.00538662	0.0014092	0.0116582	0.104667	0.00212188	0.000193223	653	787	683	509	573	611	405	372	386
ENSG00000037749	5	154038906	154220478	MFAP3	5.81293	-0.412351	-0.473051	-0.280242	-0.423682	-0.297999	-0.303282	0.000143379	1.39392e-05	0.00941185	7.75229e-05	0.00631313	0.00509652	0.000656323	6.21927e-05	0.026746	0.000367389	0.0205396	0.0154605	1682	2211	1642	1376	1650	1579	1915	1718	1531
ENSG00000037757	19	13764532	13774282	MRI1	2.99779	-0.531674	-0.737354	-0.945313	-0.502914	-0.67632	-0.896572	0.000308887	9.97881e-07	2.56678e-09	0.000347877	1.94804e-05	1.55561e-08	0.00134098	5.07266e-06	1.53765e-08	0.00146207	9.433e-05	8.74715e-08	256	346	226	175	172	173	278	307	267
ENSG00000037897	12	57768471	57772793	METTL1	3.48573	-1.54574	-1.56574	-1.84739	-0.954877	-1.78763	-1.80701	1.9702e-31	2.99584e-32	2.90613e-39	6.50975e-16	5.69973e-35	1.27704e-37	6.51379e-30	7.78808e-31	8.143e-38	1.0802e-14	1.91894e-33	3.51065e-36	241	481	242	154	175	175	589	531	502
ENSG00000038002	4	177430770	177442503	AGA	5.14929	-0.470394	-0.463273	-0.311979	-0.734145	-0.123296	-0.21274	0.000196483	0.000239571	0.01293	7.68711e-09	0.323485	0.0879929	0.00087856	0.000911621	0.0358985	6.36877e-08	0.543417	0.192971	1034	1141	1058	994	1033	1076	1129	1218	955
ENSG00000038210	4	25160641	25279092	PI4K2B	5.42068	-0.0692096	-0.511621	-0.632001	-0.524075	-0.399217	-0.603008	0.566416	4.13776e-05	6.36357e-07	2.19063e-05	0.00149455	1.98207e-06	0.773802	0.000174682	3.12477e-06	0.000113525	0.00546209	9.30109e-06	1675	1619	1255	1007	1015	1007	1394	1491	1166
ENSG00000038219	4	13568738	13627723	BOD1L1	7.73616	0.247259	0.344196	0.526559	0.205569	0.37223	0.553515	0.00753677	0.0001818	7.70668e-09	0.0259805	5.57741e-05	1.22687e-09	0.0251897	0.000704929	4.44733e-08	0.0718177	0.000253481	7.59869e-09	6544	8423	7126	5393	7109	7043	4420	4335	3945
ENSG00000038274	5	163503114	163519336	MAT2B	6.51477	-0.408007	-0.675115	-0.511985	-0.451884	-0.473355	-0.720368	2.31572e-05	6.58523e-12	1.55187e-07	2.42662e-06	1.37323e-06	4.10539e-13	0.000120185	5.32816e-11	8.03266e-07	1.4502e-05	7.63192e-06	3.29498e-12	2956	3799	2501	2135	2462	2072	3135	3131	2770
ENSG00000038295	4	165873258	166103895	TLL1	4.423	1.32469	1.57679	2.389	1.04065	1.79425	2.32595	1.71752e-21	4.12274e-31	4.67748e-76	6.1928e-14	6.23306e-39	2.43904e-71	3.83646e-20	1.01293e-29	3.438e-74	8.73573e-13	2.37312e-37	1.65348e-69	602	655	730	630	1127	1049	198	209	147
ENSG00000038358	16	67873023	67884503	EDC4	4.84723	-0.611301	-0.706237	-0.554309	-0.466893	-0.632949	-0.56228	3.29257e-08	2.36637e-10	6.24497e-07	1.20312e-05	3.01704e-08	4.73953e-07	2.4589e-07	1.6871e-09	3.06869e-06	6.47816e-05	1.99837e-07	2.36084e-06	814	1192	776	606	758	733	1024	910	930
ENSG00000038382	5	14143702	14532128	TRIO	9.39314	1.57085	1.23168	0.899413	1.6279	1.05105	0.948513	1.49403e-51	1.31779e-31	3.97252e-17	1.62384e-55	4.54409e-23	6.00441e-19	8.38601e-50	3.31231e-30	4.10333e-16	1.06968e-53	8.97837e-22	6.9924e-18	32402	44660	26079	17079	18211	18321	9254	8292	7610
ENSG00000038427	5	83471465	83582303	VCAN	7.95386	0.492515	0.694629	1.24504	0.573604	0.626494	0.705362	9.97608e-08	2.91935e-14	2.13709e-44	3.84677e-10	1.11268e-11	1.33077e-14	7.0448e-07	2.82024e-13	7.11271e-43	3.73997e-09	1.02014e-10	1.18675e-13	7064	9900	8274	5858	10653	7126	4110	3757	3698
ENSG00000038532	16	10944488	11182189	CLEC16A	5.38878	1.08195	1.17556	1.11973	1.20031	1.03602	1.21241	2.10096e-25	3.75439e-30	8.14165e-27	2.01412e-32	2.77289e-22	1.90527e-31	5.54847e-24	8.88055e-29	1.37252e-25	7.13899e-31	5.19924e-21	4.06593e-30	1504	2163	1634	1101	1382	1433	565	522	548
ENSG00000038945	8	16107878	16567490	MSR1	-2.09176	4.27528	4.24963	3.9799	4.11265	-2.02586	4.7117	1.36084e-05	1.55092e-05	0.000175893	1.66246e-05	0.451854	5.07522e-07	7.29815e-05	6.88198e-05	0.000660459	8.7676e-05	0.647263	2.52014e-06	11	13	11	0	8	13	1	0	0
ENSG00000039068	16	68737225	68835548	CDH1	5.66519	-0.544576	0.196972	1.15693	-0.801774	0.428104	0.87999	2.71182e-07	0.0464921	1.31739e-35	3.52638e-14	1.62275e-05	1.68349e-20	1.82283e-06	0.111628	3.17201e-34	5.07697e-13	7.93597e-05	2.14981e-19	894	991	1522	1326	2603	2089	1063	998	943
ENSG00000039123	5	55307760	55425581	SKIV2L2	7.62148	-0.422969	-0.72621	-0.803696	-0.401902	-0.758436	-0.83308	5.87204e-05	1.39039e-11	1.13823e-13	0.000125151	2.45381e-12	1.6512e-14	0.000285928	1.09726e-10	9.43245e-13	0.000571539	2.38835e-11	1.4613e-13	6560	8819	5413	3929	4510	4297	7050	7207	6015
ENSG00000039139	5	13690331	13944543	DNAH5	4.57944	0.769312	0.789277	0.793814	0.451068	0.528873	0.470733	1.97431e-11	5.00447e-12	6.80413e-12	8.68206e-05	1.25249e-05	8.38504e-05	2.12679e-10	4.09279e-11	4.96556e-11	0.000407306	6.21582e-05	0.000330302	927	985	957	593	844	656	415	449	388
ENSG00000039319	5	80408013	80479350	ZFYVE16	7.35045	0.136819	-0.0130037	0.1692	0.0145267	0.112309	0.10873	0.169126	0.896976	0.0890893	0.884264	0.262682	0.276727	0.329392	1	0.19551	1	0.476095	0.457149	5677	6910	5210	4218	5197	4846	4137	4211	3552
ENSG00000039523	16	67518418	67546788	FAM65A	3.38113	0.667748	0.829968	0.61103	0.939862	0.699825	0.919424	2.70244e-06	2.44609e-09	2.93705e-05	1.22714e-12	2.82319e-06	7.76711e-11	1.59402e-05	1.59003e-08	0.000121036	1.54446e-11	1.5164e-05	5.29635e-10	330	528	376	255	284	342	161	155	162
ENSG00000039537	5	41142234	41261438	C6	-2.67384	0.189061	1.11557	2.27304	1.7181	0.569678	2.31284	0.873895	0.266482	0.00736005	0.041658	0.64113	0.0064189	1	0.441959	0.0213087	0.108838	0.858439	0.0188275	2	8	4	2	8	8	2	0	2
ENSG00000039560	5	34656237	34832627	RAI14	8.14563	0.218473	0.393283	0.123549	0.445381	0.270413	0.156687	0.0224717	3.30451e-05	0.20006	2.27841e-06	0.00476213	0.103584	0.0659179	0.000141032	0.354788	1.36795e-05	0.0157862	0.215003	9489	14713	10906	7434	7953	7913	6574	6443	5774
ENSG00000039600	5	157625679	157671480	SOX30	-3.39296	-0.570973	0.355541	-1.33781	-0.946227	0.370025	0.173715	0.588233	0.686302	0.291044	0.354837	0.704343	0.856783	0.7988	0.88293	0.476964	0.527153	0.926646	1	2	2	4	3	1	3	3	3	1
ENSG00000039650	19	49861204	49867909	PNKP	3.4774	-0.129587	-0.174313	-0.431397	-0.117614	-0.396799	-0.47011	0.328216	0.189529	0.00204903	0.355986	0.005761	0.000878763	0.549566	0.34216	0.00657456	0.528736	0.0188805	0.00302358	387	517	382	243	281	266	364	318	294
ENSG00000039987	19	12751702	12758458	BEST2	-8.42266	0	0	3.15493	0	0	0	1	1	0.11105	1	1	1	1	1	0.220096	1	1	1	0	0	0	0	1	0	0	0	0
ENSG00000040199	16	71637835	71724701	PHLPP2	5.9296	0.081235	-0.117032	0.167504	0.0284728	0.0235791	0.195283	0.395463	0.227664	0.0796469	0.763514	0.809474	0.0409109	0.598664	0.388639	0.176924	0.951443	1	0.0989349	2052	2621	1821	1490	1950	1933	1561	1461	1444
ENSG00000040275	5	169583634	169604778	SPDL1	7.44943	-0.913055	-1.71134	-2.14928	-0.937704	-1.62731	-1.97053	1.86004e-15	5.61868e-45	2.90273e-65	2.94474e-16	6.77172e-41	1.48575e-56	2.92652e-14	2.20658e-43	1.72352e-63	5.03228e-15	2.76193e-39	7.03826e-55	5727	7459	3353	2638	2176	2395	8864	8853	7160
ENSG00000040341	8	73420369	73747708	STAU2	6.90045	0.995394	0.934657	1.0192	0.861792	0.900416	0.918231	2.4864e-28	4.89302e-25	1.69005e-29	1.16939e-21	8.47865e-23	6.12116e-24	7.31319e-27	9.02908e-24	3.17913e-28	2.70198e-20	1.64179e-21	9.38138e-23	4579	5530	4470	3240	4167	3778	1900	1783	1611
ENSG00000040487	1	19312326	19329300	PQLC2	2.83653	0.216277	0.218528	0.00057538	0.270345	0.191944	0.168264	0.164693	0.158914	0.997193	0.0676152	0.244211	0.295041	0.322144	0.294482	1	0.158178	0.446628	0.483241	253	348	258	188	195	213	185	175	142
ENSG00000040531	17	3636468	3661542	CTNS	3.45982	0.180101	0.0510765	0.121384	0.43974	0.190642	0.0314363	0.164353	0.69699	0.361615	0.000268836	0.1617	0.816313	0.321641	0.892173	0.573293	0.00115122	0.317392	1	377	598	351	287	324	296	259	259	248
ENSG00000040608	22	20241415	20283246	RTN4R	1.28742	0.968628	1.03741	0.465154	1.07581	0.81569	0.483164	2.08819e-05	3.76912e-06	0.066544	3.54894e-07	0.0011287	0.0578408	0.000108927	1.79819e-05	0.150851	2.36729e-06	0.00420558	0.133043	103	147	110	70	65	64	37	45	39
ENSG00000040633	17	7235028	7239722	PHF23	5.0369	-0.737946	-0.720956	-0.780711	-0.40333	-0.616786	-0.913924	7.91123e-11	1.86943e-10	1.14463e-11	0.000192358	8.19109e-08	5.19432e-15	8.0129e-10	1.34405e-09	8.23802e-11	0.000851503	5.19578e-07	4.76648e-14	893	1492	920	734	776	688	1238	1173	1023
ENSG00000040731	5	24487100	24644978	CDH10	0.566247	0.764828	1.63964	2.01106	1.37978	1.34181	2.02941	0.0576768	3.80469e-06	6.21354e-09	8.11213e-05	0.000668863	4.96878e-09	0.146204	1.81392e-05	3.61074e-08	0.000382832	0.00260596	2.92834e-08	31	63	58	35	66	65	23	11	8
ENSG00000040933	2	98444854	98594390	INPP4A	5.90035	0.80306	0.70117	0.663823	0.624081	0.718811	0.796805	9.45473e-16	3.12036e-12	6.2662e-11	4.12971e-10	2.01345e-12	2.58188e-15	1.52187e-14	2.59631e-11	4.26456e-10	3.99282e-09	1.97515e-11	2.41795e-14	2302	2694	2184	1641	1871	1995	1107	1030	905
ENSG00000041353	18	54717860	54895516	RAB27B	7.46996	0.444415	0.39292	0.590489	0.42785	0.370038	0.592927	1.14554e-06	1.79148e-05	7.78554e-11	2.55927e-06	6.22095e-05	6.64592e-11	7.08863e-06	7.88528e-05	5.25961e-10	1.52451e-05	0.000280791	4.55763e-10	6218	8144	6109	4463	6159	5999	3652	3619	3255
ENSG00000041357	15	78540405	78552419	PSMA4	8.68245	-0.768566	-1.19311	-1.26706	-0.821036	-1.05437	-1.16336	3.53306e-09	5.17969e-19	5.164e-21	3.11924e-10	2.1198e-15	3.42034e-18	2.97085e-08	6.90487e-18	6.63322e-20	3.05561e-09	2.60411e-14	3.82004e-17	12776	16322	9692	7920	8095	8458	16815	18708	14629
ENSG00000041515	13	108596152	109208007	MYO16	2.4254	1.23857	0.850267	0.621224	0.953644	0.875032	0.912948	4.14648e-13	1.99757e-06	0.00104568	1.60817e-08	3.97997e-06	6.05812e-07	5.31252e-12	9.82271e-06	0.00352188	1.28246e-07	2.09772e-05	2.98486e-06	252	274	196	148	147	175	95	83	68
ENSG00000041802	3	194640788	194672477	LSG1	6.42887	-0.669597	-0.843731	-0.712501	-0.468002	-0.713158	-0.625475	8.63841e-10	2.34199e-14	9.22066e-11	1.16624e-05	1.18668e-10	1.06401e-08	7.78706e-09	2.2846e-13	6.19079e-10	6.2922e-05	9.90686e-10	6.08782e-08	2418	3684	2182	1773	2101	2170	2998	3198	2664
ENSG00000041880	3	51942345	51948867	PARP3	2.83618	-0.121068	0.0020116	0.424629	0.0339338	-0.117835	0.369041	0.424758	0.989194	0.00317712	0.809197	0.466877	0.0114206	0.628399	1	0.00990736	0.997722	0.661825	0.0320726	202	298	224	153	264	247	176	174	156
ENSG00000041982	9	115019578	115118257	TNC	3.26793	-0.375542	-1.53837	-1.52765	-0.490482	-2.23688	-1.64433	0.00273636	2.92462e-26	1.11004e-24	5.64268e-05	1.44952e-38	3.85227e-27	0.0099723	5.73314e-25	1.69754e-23	0.000274339	5.42995e-37	6.87598e-26	385	471	175	80	155	139	412	390	349
ENSG00000041988	1	6624866	6635586	THAP3	2.56308	-1.08123	-1.02734	-1.39198	-0.884138	-1.17351	-1.33902	7.56088e-10	3.52748e-09	9.12054e-14	7.34056e-08	4.02223e-10	6.9475e-13	6.86715e-09	2.26221e-08	7.60328e-13	5.38518e-07	3.20832e-09	5.49271e-12	158	240	167	112	114	115	271	282	218
ENSG00000042062	20	50586108	50691528	FAM65C	-2.11765	0.982074	1.31271	1.49578	0.773405	1.16036	1.8216	0.190362	0.0613112	0.0338282	0.280365	0.143785	0.00643541	0.362581	0.142685	0.0833421	0.470957	0.286396	0.0188711	7	8	9	6	9	11	3	2	3
ENSG00000042088	14	89954939	90044768	TDP1	5.5052	-0.114841	-0.48451	-0.724254	-0.355705	-0.480057	-0.532884	0.260041	3.9635e-06	2.28167e-11	0.000510215	7.77881e-06	5.85535e-07	0.452831	1.885e-05	1.60929e-10	0.00209197	3.95776e-05	2.89148e-06	1684	1888	1327	988	988	1097	1476	1449	1277
ENSG00000042286	10	70098223	70132934	AIFM2	5.14045	-0.279042	-0.112042	0.025278	-0.303954	-0.0517659	0.134089	0.00752833	0.275124	0.805277	0.00295723	0.622014	0.187709	0.0251663	0.454586	1	0.0104289	0.842026	0.33513	1006	1310	1150	890	1112	1166	971	952	888
ENSG00000042304	2	227610090	227633320	C2orf83	-6.61883	0	3.89752	0	2.66499	0	0	1	0.0301923	1	0.15646	1	1	1	0.0771258	1	0.293601	1	1	0	1	2	0	0	0	0	0	0
ENSG00000042317	14	88384924	88470350	SPATA7	4.5613	0.519906	0.868818	1.31845	0.572875	0.926083	1.28657	2.09603e-05	1.87673e-13	2.08706e-30	1.25924e-06	2.32417e-14	9.44912e-29	0.000109238	1.70409e-12	4.08668e-29	7.81441e-06	2.63796e-13	1.79781e-27	657	903	852	658	1023	973	375	374	307
ENSG00000042429	11	93784227	93814695	MED17	5.02383	-0.657827	-0.866877	-0.913964	-0.489466	-0.940566	-1.00793	1.53207e-08	2.35338e-13	2.67715e-14	1.40211e-05	1.41074e-14	1.03918e-16	1.19216e-07	2.12145e-12	2.31183e-13	7.47243e-05	1.63306e-13	1.07024e-15	990	1474	872	615	742	676	1237	1286	1076
ENSG00000042445	2	85342088	85354620	RETSAT	5.33161	-0.264942	-0.269741	0.0186117	-0.373965	-0.0278732	0.0590202	0.0382689	0.0348065	0.882376	0.00330801	0.826834	0.638365	0.101711	0.0857585	1	0.0115516	1	0.836514	1217	1495	1235	1084	1326	1326	1188	1238	947
ENSG00000042493	2	85394748	85418432	CAPG	3.99163	-1.03262	-1.29851	-0.768028	-1.38147	-0.805825	-0.687746	1.40506e-14	4.45577e-21	6.23844e-09	1.16135e-24	2.89346e-09	1.69494e-07	2.0672e-13	6.68231e-20	3.62461e-08	3.07634e-23	2.12449e-08	8.798e-07	398	414	337	352	428	440	638	678	560
ENSG00000042753	19	46838136	46850992	AP2S1	5.11024	-0.359282	-0.658901	-0.49736	-0.540824	-0.256429	-0.363857	0.00426544	3.11139e-07	0.000102897	1.68536e-05	0.0432797	0.00412249	0.0149743	1.66735e-06	0.000399204	8.8803e-05	0.112344	0.0127528	1088	1271	900	883	885	944	1229	959	1030
ENSG00000042781	1	215622894	216423396	USH2A	-3.61171	2.03582	1.61229	0.31738	1.25217	1.46483	1.27207	0.0693218	0.179839	0.840271	0.291471	0.279779	0.34269	0.169034	0.327102	1	0.484218	0.499202	0.548421	4	3	3	2	1	2	0	1	1
ENSG00000042813	7	49850421	50121329	ZPBP	-7.04096	0	2.99121	0	0	0	0	1	0.124693	1	1	1	1	1	0.242755	1	1	1	1	0	0	1	0	0	0	0	0	0
ENSG00000042832	8	132866958	133134903	TG	0.459079	0.250141	2.53533	2.55837	1.81109	2.56937	3.02379	0.605697	1.96605e-14	4.36858e-14	2.19547e-07	2.56757e-13	2.05466e-21	0.817169	1.93354e-13	3.72546e-13	1.50413e-06	2.69356e-12	2.76646e-20	15	59	75	57	67	90	9	14	6
ENSG00000042980	8	24294040	24359018	ADAM28	0.593394	0.094478	1.88053	3.71944	-0.420116	1.43251	3.41313	0.851024	3.08988e-07	2.5962e-38	0.405818	0.000858975	8.05811e-30	1	1.65633e-06	6.99932e-37	0.591876	0.00328112	1.61407e-28	13	12	46	25	145	114	8	7	13
ENSG00000043039	11	129375940	129452279	BARX2	-6.00918	0	2.99121	3.15493	0	0	0	1	0.124741	0.111119	1	1	1	1	0.242755	0.220096	1	1	1	0	0	1	0	1	0	0	0	0
ENSG00000043093	3	182938074	182985953	DCUN1D1	6.54377	-0.199089	-0.315774	-0.235543	-0.222701	-0.179175	-0.265629	0.0468053	0.00175669	0.0194625	0.0251681	0.0762725	0.00863307	0.121722	0.00586453	0.0519093	0.0697818	0.184309	0.0247745	3003	3914	2820	2301	2621	2496	2724	2813	2405
ENSG00000043143	5	134524312	134583230	JADE2	6.23622	-0.102358	0.0342048	0.130997	0.00483267	0.164313	0.249736	0.281289	0.715745	0.162783	0.958585	0.0820877	0.00734074	0.484276	0.912033	0.300637	1	0.196485	0.0212987	2180	3111	2440	1982	2294	2422	1895	1808	1688
ENSG00000043355	13	99981772	99986773	ZIC2	2.43255	-0.124767	-0.210618	-0.293021	-0.0380898	-0.474223	-0.0840337	0.435871	0.192112	0.0823178	0.798369	0.00900613	0.609452	0.641956	0.34634	0.182138	0.98682	0.0285717	0.804209	172	242	165	102	137	154	152	148	132
ENSG00000043462	5	170246237	170298227	LCP2	-6.3889	3.01395	0	0	0	3.37371	4.10962	0.122761	1	1	1	0.0950372	0.0233748	0.255661	1	1	1	0.207142	0.0607703	1	0	0	1	0	2	0	0	0
ENSG00000043514	1	39841022	39883511	TRIT1	5.21936	-0.0943467	-0.372895	-0.333644	-0.228818	-0.267453	-0.336478	0.374145	0.000596045	0.0022802	0.0299637	0.015348	0.00214889	0.598664	0.00214334	0.00727483	0.0815105	0.0460941	0.00694025	1295	1563	1087	868	982	953	1120	1106	960
ENSG00000043591	10	114044056	114046908	ADRB1	1.23165	0.562189	0.335642	-0.0139439	0.702116	0.300077	0.0735951	0.0155831	0.160378	0.957191	0.00117157	0.245383	0.775559	0.0473719	0.296918	1	0.00448942	0.448442	0.977477	100	146	87	63	60	62	56	60	40
ENSG00000044012	1	42153421	42155824	GUCA2B	-5.04907	-4.27652	-4.27652	-4.27652	-1.61153	0.0258671	-1.08565	0.0525473	0.0509368	0.0632507	0.247836	0.983955	0.457823	0.135005	0.121183	0.144171	0.425298	1	0.650495	0	1	0	2	0	1	2	4	0
ENSG00000044090	6	43037617	43053945	CUL7	3.9731	-0.00303556	0.499095	0.416439	0.0012325	0.561682	0.363755	0.980263	1.62289e-05	0.000462577	0.991656	2.88559e-06	0.00246683	1	7.17941e-05	0.00163809	1	1.54801e-05	0.00787675	441	586	636	493	528	495	357	348	313
ENSG00000044115	5	138610967	138935034	CTNNA1	8.70493	-0.149308	-0.258839	-0.202384	-0.164082	-0.0436368	-0.104081	0.149514	0.013072	0.0517167	0.112922	0.672269	0.314201	0.297046	0.0364692	0.121686	0.245192	0.890535	0.50991	13418	17596	12663	10911	11577	12051	11949	11857	10482
ENSG00000044446	X	18892300	18984598	PHKA2	4.98058	0.532564	0.555404	0.560481	0.424773	0.388762	0.542525	5.31816e-07	1.53872e-07	1.62976e-07	5.04559e-05	0.000446234	4.47212e-07	3.43076e-06	8.5191e-07	8.41962e-07	0.000247099	0.00178335	2.23369e-06	1133	1393	1172	775	1034	993	647	576	581
ENSG00000044459	9	17134982	17503923	CNTLN	7.53246	1.38557	1.25977	1.01323	1.16547	1.13234	1.06803	2.06956e-47	4.26818e-39	3.44408e-25	1.10105e-33	3.44669e-31	6.35722e-28	1.05945e-45	1.43422e-37	5.38483e-24	4.08947e-32	9.97796e-30	1.16816e-26	8078	9188	7538	5122	5586	5642	2586	2451	2094
ENSG00000044524	3	89107524	89482134	EPHA3	-3.51617	4.87337	4.44984	4.07158	5.45081	3.37371	4.10962	0.00221754	0.00823128	0.0247756	8.33153e-05	0.0953741	0.0236563	0.00821879	0.0241089	0.0635648	0.000391967	0.207142	0.0608183	4	8	3	1	2	2	0	0	0
ENSG00000044574	9	125234853	125241330	HSPA5	8.21216	-0.769519	-0.350986	-0.224265	-0.284262	-0.155461	-0.386627	1.28412e-12	0.000871222	0.032209	0.00665068	0.136642	0.000259674	1.57528e-11	0.00304657	0.0797705	0.0216317	0.27466	0.000960348	6720	12463	9145	7773	8778	7627	9143	8301	8911
ENSG00000046604	18	31498043	31549008	DSG2	7.61742	-0.0925512	0.0542763	0.186518	0.0808741	0.123139	0.22324	0.345423	0.576332	0.0533893	0.402458	0.205549	0.0205475	0.573782	0.768728	0.124862	0.587934	0.385016	0.0544912	5768	8618	6502	5062	6265	6249	4673	4793	4678
ENSG00000046647	X	14008279	14029893	GEMIN8	3.49462	0.0345054	-0.245262	-0.00182686	-0.275695	-0.391732	-0.14652	0.803973	0.0863077	0.989714	0.0467097	0.0103072	0.311306	1	0.190604	1	0.116011	0.0321816	0.50613	409	437	343	230	357	314	354	294	273
ENSG00000046651	X	13734745	13769353	OFD1	5.63968	0.139394	0.0814234	0.186308	0.0231358	0.26095	0.108241	0.169245	0.423618	0.0670639	0.818345	0.0107615	0.291375	0.329538	0.612282	0.151911	1	0.0333316	0.478111	1687	2062	1650	1387	1560	1437	1215	1231	1082
ENSG00000046653	X	13771031	13938638	GPM6B	-2.80497	1.81574	0.417033	1.30828	1.23005	-0.659099	2.33029	0.0246753	0.686273	0.152421	0.13812	0.637413	0.00235555	0.0712092	0.88293	0.286686	0.288391	0.855248	0.00754903	8	7	3	1	5	10	1	3	1
ENSG00000046774	X	142202345	142205290	MAGEC2	-4.601	-0.339151	0.544412	-3.3531	0.193411	0.949281	-3.3531	0.816529	0.66132	0.161834	0.873612	0.456484	0.166857	1	0.861334	0.300402	1	0.65151	0.304242	1	2	2	2	0	0	1	2	0
ENSG00000046889	8	67952118	68237030	PREX2	-5.26992	0	0	0	2.66499	0	4.66646	1	1	1	0.157286	1	0.00585341	1	1	1	0.293601	1	0.017351	0	1	0	0	0	3	0	0	0
ENSG00000047056	10	1049538	1132297	WDR37	4.82085	0.817485	0.78335	0.714839	0.688405	0.914442	0.869331	1.52266e-14	1.90412e-13	4.61868e-11	5.30543e-11	3.7224e-17	5.61484e-16	2.23271e-13	1.72717e-12	3.17613e-10	5.64721e-10	5.12461e-16	5.50958e-15	1064	1289	1058	860	887	960	477	471	442
ENSG00000047188	5	113513683	113595285	YTHDC2	6.90907	0.511645	0.413613	0.608315	0.264782	0.493518	0.634109	1.05838e-08	4.25548e-06	9.18144e-12	0.00329107	4.90756e-08	1.13805e-12	8.41519e-08	2.01781e-05	6.65183e-11	0.0114982	3.17351e-07	8.89871e-12	4249	4744	4042	3171	4067	4026	2430	2312	2125
ENSG00000047230	X	16588003	16712936	CTPS2	5.79751	-0.0848579	-0.211316	-0.00882994	-0.254393	-0.0950536	-0.124196	0.381475	0.0308119	0.927486	0.0085685	0.336456	0.205681	0.598664	0.0773697	1	0.0271173	0.562419	0.363335	1843	2171	1719	1383	1739	1561	1566	1526	1410
ENSG00000047249	8	53715557	53843558	ATP6V1H	6.34016	0.795297	0.710368	0.7411	0.73787	0.855363	0.691787	1.61505e-15	1.40105e-12	1.74096e-13	1.04636e-13	1.83637e-17	7.56394e-12	2.55373e-14	1.19654e-11	1.42748e-12	1.44394e-12	2.59992e-16	5.57976e-11	3097	3943	2973	2440	2670	2509	1457	1445	1212
ENSG00000047315	4	56977722	57031168	POLR2B	8.23278	-0.471627	-0.666427	-0.642046	-0.575549	-0.542947	-0.654086	5.50439e-05	1.83409e-08	5.82872e-08	9.68864e-07	4.03095e-06	3.39366e-08	0.000269719	1.109e-07	3.14089e-07	6.10687e-06	2.12298e-05	1.85856e-07	9472	11677	8426	6813	7534	7265	10347	11048	8877
ENSG00000047346	15	52581317	52709817	FAM214A	5.9056	1.67275	2.35494	2.69135	1.6254	2.38041	2.60396	1.28018e-58	4.97392e-124	1.19662e-164	5.2554e-57	4.21573e-123	1.16817e-152	8.44894e-57	1.03985e-121	4.17777e-162	3.56968e-55	1.11503e-120	3.64147e-150	1652	2118	2699	2039	2996	2742	404	421	368
ENSG00000047365	4	35948221	36244509	ARAP2	4.24629	0.0823341	-0.226327	0.0566584	0.104512	-0.0662603	-0.130236	0.525095	0.0892254	0.666112	0.407903	0.624947	0.331723	0.747014	0.195477	0.868083	0.594544	0.845272	0.535385	663	892	545	452	583	498	547	488	410
ENSG00000047410	1	186311652	186375693	TPR	9.08243	-0.172784	-0.196826	-0.253568	-0.203132	-0.185873	-0.189823	0.114367	0.0724853	0.0212164	0.0635946	0.0901952	0.0833706	0.255661	0.163496	0.0561284	0.150141	0.207142	0.183769	17101	22185	17124	12807	14474	14710	15770	15318	13352
ENSG00000047457	3	149162410	149222055	CP	6.40883	-1.97732	0.742897	2.10794	-2.14698	0.808306	1.73981	2.82584e-53	3.02296e-13	1.17988e-107	1.21225e-63	3.56508e-15	7.66886e-72	1.65535e-51	2.70687e-12	1.65435e-105	9.68497e-62	4.30684e-14	5.22935e-70	433	510	2906	2257	6581	4958	1267	1396	1260
ENSG00000047578	16	27550133	27780369	KIAA0556	5.34156	0.676989	0.639392	0.651872	0.679891	0.555145	0.612275	2.12469e-11	2.70449e-10	1.76844e-10	7.27122e-12	1.12069e-07	2.54339e-09	2.28244e-10	1.9172e-09	1.1645e-09	8.47047e-11	7.01948e-07	1.5339e-08	1496	1986	1484	1039	1316	1245	776	712	668
ENSG00000047579	6	15522801	15663058	DTNBP1	4.42105	1.88158	1.78466	1.89226	1.62552	1.8663	1.80975	1.09076e-56	1.57069e-50	4.16155e-56	3.12125e-43	3.10579e-52	2.15505e-50	6.91139e-55	7.05759e-49	1.90672e-54	1.53916e-41	1.71571e-50	8.78962e-49	896	994	853	670	808	742	207	178	175
ENSG00000047617	12	5531869	5946232	ANO2	-3.3267	3.01395	2.99121	0	7.18229	4.30239	5.38052	0.123045	0.125026	1	3.12492e-12	0.018597	0.000378771	0.255661	0.242755	1	3.7764e-11	0.0539659	0.00137008	1	27	1	2	0	5	0	0	0
ENSG00000047621	12	4487728	4538508	C12orf4	5.60303	-0.154604	-0.328598	-0.385813	-0.122235	-0.293726	-0.471027	0.140434	0.00198387	0.00033786	0.23612	0.00656987	1.45569e-05	0.285169	0.00657454	0.00122464	0.408305	0.0213292	6.23667e-05	1651	2237	1490	1133	1259	1154	1396	1484	1349
ENSG00000047634	X	17737449	17754988	SCML1	4.83177	1.12377	1.25872	0.979457	1.06919	1.26478	1.16622	3.32981e-21	9.46604e-27	7.00479e-16	6.92451e-20	7.65189e-26	2.16794e-22	7.34388e-20	1.90264e-25	6.7039e-15	1.47502e-18	1.74951e-24	3.06062e-21	1110	1416	1241	925	899	995	445	397	333
ENSG00000047644	X	10015562	10144478	WWC3	6.62609	0.307983	0.539772	0.63522	0.446445	0.498847	0.594352	0.00216263	4.76613e-08	1.21617e-10	6.10082e-06	6.39538e-07	1.9509e-09	0.00806667	2.77287e-07	8.09534e-10	3.44056e-05	3.68878e-06	1.18786e-08	3072	4480	3673	2650	3450	3261	1868	2038	1804
ENSG00000047648	X	11137543	11665701	ARHGAP6	-1.61819	2.56843	2.98527	3.16942	1.88436	3.31296	2.8905	0.000964306	3.51946e-05	1.09222e-05	0.0209152	6.11614e-06	0.000147709	0.00382926	0.000149592	4.73641e-05	0.059141	3.14759e-05	0.000562681	11	9	15	14	15	12	2	0	2
ENSG00000047662	4	17629306	17781512	FAM184B	-1.25183	0.850565	0.620484	0.804388	1.12047	0.807575	1.59787	0.108341	0.258183	0.144972	0.0171212	0.165013	0.000945085	0.247773	0.430322	0.274271	0.0496844	0.323402	0.00323742	15	24	13	11	13	22	4	8	7
ENSG00000047849	3	47850690	48089272	MAP4	7.40446	0.721318	0.764492	0.630971	0.838593	0.665402	0.780983	2.69465e-13	8.01336e-15	2.21037e-10	8.71563e-18	2.41359e-11	2.42536e-15	3.52353e-12	8.0999e-14	1.4446e-09	1.63772e-16	2.14416e-10	2.27259e-14	5967	8575	6260	4338	5017	5413	2819	2641	2862
ENSG00000047932	6	117318211	117602542	GOPC	6.84609	-0.167138	-0.539203	-0.481206	-0.142789	-0.476608	-0.645017	0.0859328	6.75023e-08	1.44886e-06	0.139138	2.08612e-06	1.85759e-10	0.203885	3.87107e-07	6.84123e-06	0.290066	1.13677e-05	1.22459e-09	4093	5515	3220	2496	2947	2558	3786	3646	3164
ENSG00000047936	6	117288300	117425855	ROS1	-3.57644	1.40905	-1.04157	-0.877848	0.0569417	1.54698	-4.03278	0.100888	0.434949	0.518241	0.954807	0.0902308	0.0745147	0.233095	0.624399	0.704597	1	0.207142	0.16637	6	3	1	5	1	0	1	3	1
ENSG00000048028	11	113797874	113875570	USP28	5.56043	-0.131189	-0.109867	-0.235514	0.096727	-0.144054	-0.340315	0.18432	0.264791	0.0191388	0.311093	0.15419	0.000820064	0.352612	0.439844	0.0511398	0.502344	0.304345	0.00283222	1530	2374	1581	1146	1274	1152	1341	1300	1218
ENSG00000048052	7	18086949	19002416	HDAC9	4.64147	3.15519	4.21238	4.06532	3.20773	4.37382	4.52641	1.62445e-99	2.11093e-208	4.12278e-187	2.88708e-109	1.41351e-220	1.88639e-245	2.65021e-97	2.45662e-205	2.52524e-184	5.9643e-107	3.52498e-217	3.65886e-242	639	878	1354	1124	1075	1439	68	47	50
ENSG00000048140	5	176647387	176659054	TSPAN17	4.65449	-0.452275	-0.565468	-0.519123	-0.698002	-0.438927	-0.413476	0.000267583	6.27937e-06	3.81374e-05	1.89931e-08	0.000553893	0.000949835	0.00116938	2.91803e-05	0.000155221	1.49923e-07	0.00218312	0.00325209	784	876	738	598	670	701	890	873	711
ENSG00000048162	5	176383938	176388975	NOP16	4.78108	-1.01706	-1.6628	-1.85358	-0.925711	-1.82832	-1.7296	1.68437e-18	1.58497e-41	4.99063e-48	2.16474e-16	2.85453e-45	7.25981e-43	3.20121e-17	5.68132e-40	1.85163e-46	3.73223e-15	1.33593e-43	2.32747e-41	836	1180	544	360	419	444	1441	1285	1176
ENSG00000048342	4	15469865	15601557	CC2D2A	5.59334	0.40479	0.579442	0.661363	0.338141	0.54202	0.764823	5.6804e-05	4.94383e-09	2.733e-11	0.000659007	9.56322e-08	9.26193e-15	0.000277565	3.13597e-08	1.91601e-10	0.00263339	6.03435e-07	8.35993e-14	1528	1933	1756	1270	1634	1707	900	883	873
ENSG00000048392	8	102204502	102239118	RRM2B	6.75291	-0.509332	-0.683134	-0.278753	-0.590988	-0.485237	-0.337473	5.37837e-06	1.65409e-09	0.0116083	1.28672e-07	1.64564e-05	0.00235973	3.05077e-05	1.09332e-08	0.032503	9.12701e-07	8.04344e-05	0.00756104	3183	3985	2873	2446	3343	3121	3722	3730	2999
ENSG00000048405	7	127346790	127431924	ZNF800	6.25841	0.754492	0.622014	0.523265	0.736665	0.613426	0.56176	5.67437e-16	3.56247e-11	3.88255e-08	1.43476e-15	1.32963e-10	3.46285e-09	9.23202e-15	2.71624e-10	2.1233e-07	2.32014e-14	1.1058e-09	2.06558e-08	2965	3880	2754	2032	2261	2258	1457	1308	1284
ENSG00000048462	16	11965107	11968068	TNFRSF17	-7.06328	3.01395	0	0	2.66499	0	3.19086	0.122736	1	1	0.156436	1	0.108292	0.255661	1	1	0.293601	1	0.215003	1	1	0	0	0	1	0	0	0
ENSG00000048471	16	11976737	12574289	SNX29	5.51733	2.05451	2.01611	2.08332	1.76309	2.05329	2.22032	4.56942e-79	5.01978e-76	1.70784e-80	1.66299e-58	3.0071e-76	2.47158e-92	4.87866e-77	4.01963e-74	1.36757e-78	1.16821e-56	3.07879e-74	2.6308e-90	1866	2020	1850	1409	1704	1822	392	313	330
ENSG00000048540	12	16548373	16610594	LMO3	-0.201944	2.06296	2.50706	1.40987	1.52172	1.53321	1.56059	7.19569e-08	1.77266e-12	0.00136744	0.000101546	0.000699814	0.000305221	5.16708e-07	1.50289e-11	0.004536	0.000470821	0.00271685	0.00111888	44	40	61	23	25	27	7	10	7
ENSG00000048544	6	42206801	42217865	MRPS10	5.8679	-0.893005	-1.50349	-1.39341	-0.859434	-1.36163	-1.44101	9.42947e-12	7.0091e-28	2.32776e-24	3.50834e-11	3.89928e-23	1.07334e-25	1.05516e-10	1.48759e-26	3.51054e-23	3.81935e-10	7.72619e-22	1.79213e-24	1789	2426	1193	977	1132	1065	2740	2795	2132
ENSG00000048545	6	42155406	42180056	GUCA1A	-7.60731	3.92177	0	0	0	0	0	0.0292927	1	1	1	1	1	0.0820769	1	1	1	1	1	2	0	0	0	0	0	0	0	0
ENSG00000048649	11	77659996	77821017	RSF1	7.08551	0.401486	0.494344	0.557385	0.476475	0.494927	0.518995	1.33617e-05	6.84357e-08	1.16721e-09	1.71493e-07	8.735e-08	1.63214e-08	7.17686e-05	3.91881e-07	7.20234e-09	1.19746e-06	5.52473e-07	9.17216e-08	4414	6160	4793	3559	4402	4168	2771	2581	2351
ENSG00000048707	1	12230067	12512047	VPS13D	6.95876	0.811291	0.954229	1.14219	0.700359	1.03306	1.13694	2.64421e-18	4.02028e-25	1.01274e-35	4.56525e-14	7.02422e-29	2.4727e-35	4.95265e-17	7.47789e-24	2.45369e-34	6.50824e-13	1.85224e-27	6.15759e-34	4162	5106	4679	3668	4686	4540	1968	1858	1642
ENSG00000048740	10	11005296	11336675	CELF2	-1.41987	2.04585	2.56264	1.82971	2.93238	2.07112	2.12973	0.00228195	2.78842e-05	0.0107884	7.91168e-08	0.00407489	0.00189277	0.00843779	0.000119877	0.0303583	5.78715e-07	0.0136663	0.0061713	13	32	19	10	10	12	2	1	4
ENSG00000048828	9	93451722	93566107	FAM120A	7.5665	0.24678	0.204797	0.273828	0.436305	0.105014	0.196936	0.0113398	0.0360347	0.00497788	5.472e-06	0.288459	0.0445371	0.0356706	0.0884868	0.0151374	3.1059e-05	0.499974	0.10667	6346	9588	6276	4347	5788	5336	4408	3848	4059
ENSG00000048991	2	135531455	135725270	R3HDM1	6.19817	1.26434	1.23681	1.22039	1.16313	1.09017	1.2092	6.26098e-40	3.18642e-38	9.65162e-37	1.9636e-34	1.25647e-28	5.97289e-36	2.67551e-38	1.03776e-36	2.43826e-35	7.42744e-33	3.28102e-27	1.52994e-34	2786	3441	2783	1866	2419	2334	981	863	829
ENSG00000049089	1	40300487	40317816	COL9A2	-3.26097	-4.841	-0.391157	0.18703	-0.0486104	-0.538616	-0.731377	0.01086	0.664957	0.825146	0.950014	0.603854	0.473569	0.0343135	0.862983	1	1	0.821837	0.670143	0	5	3	2	4	2	4	3	2
ENSG00000049130	12	88492793	88580851	KITLG	6.1247	0.423943	0.787342	1.22053	0.380254	0.83898	1.1995	2.67426e-05	1.17588e-15	7.53803e-37	0.000140608	3.42553e-17	1.74697e-35	0.000137506	1.25661e-14	1.91679e-35	0.00063729	4.73459e-16	4.37218e-34	1959	2518	2566	1974	3046	2919	1201	1162	1003
ENSG00000049167	5	60873831	60945073	ERCC8	5.17173	0.292147	0.0315376	0.0683429	0.0505241	0.171768	0.174299	0.00736535	0.776811	0.541841	0.643399	0.127284	0.117178	0.0246853	0.976868	0.731669	0.851225	0.263294	0.227925	1319	1478	1121	917	1011	1058	879	871	733
ENSG00000049192	5	65148736	65481920	ADAMTS6	2.75205	1.72341	1.56509	1.70858	2.13191	1.12793	1.17864	7.5505e-19	2.25665e-15	6.7994e-18	1.94711e-32	3.63028e-07	3.3959e-08	1.46532e-17	2.36099e-14	7.30873e-17	6.90847e-31	2.15075e-06	1.85949e-07	228	401	208	114	202	136	70	43	46
ENSG00000049239	1	9234775	9271337	H6PD	5.07165	-0.00251058	0.308362	0.817601	-0.27111	0.62526	0.814945	0.982376	0.00522394	2.13031e-14	0.0170603	1.39187e-08	2.94776e-14	1	0.0160391	1.85614e-13	0.0495283	9.52456e-08	2.56199e-13	882	970	1114	1030	1394	1353	676	724	634
ENSG00000049245	1	7771269	7781432	VAMP3	6.11486	-0.318617	-0.281105	-0.0758929	-0.24961	-0.00720144	0.000558647	0.00110225	0.00385046	0.430887	0.0092304	0.940662	0.995353	0.00433221	0.0120815	0.613671	0.0289829	1	1	1978	2749	2067	1855	2095	2148	2036	1840	1807
ENSG00000049246	1	7784320	7845177	PER3	3.95344	1.44503	1.46769	1.84638	1.07783	1.57137	1.77938	9.91649e-28	8.38135e-29	1.88042e-46	4.33519e-16	6.4728e-31	1.91974e-42	2.8542e-26	1.86738e-27	6.60474e-45	7.30829e-15	1.85385e-29	6.07649e-41	554	569	573	457	655	608	156	148	164
ENSG00000049247	1	7843083	7853512	UTS2	-2.86707	2.30652	1.09689	2.46336	1.69377	1.9124	2.50306	0.0122188	0.332733	0.00755086	0.0748992	0.0738942	0.00666224	0.0380753	0.534361	0.0218123	0.172195	0.179344	0.0194741	7	6	3	4	7	7	2	0	1
ENSG00000049249	1	7915894	7943165	TNFRSF9	0.71773	-0.340042	-1.0254	-2.55626	-0.0656919	-1.26586	-2.21921	0.179013	0.000233769	3.83374e-12	0.77575	5.54506e-05	2.78146e-10	0.343948	0.0008911	2.85146e-11	0.964147	0.000252076	1.81512e-09	68	109	43	27	13	16	57	72	69
ENSG00000049283	17	50532543	50543750	EPN3	-2.8335	-0.0177586	0.355877	-0.420822	1.27372	0.370362	1.14536	0.985265	0.690166	0.696405	0.0688982	0.707271	0.157523	1	0.885979	0.895198	0.160651	0.929489	0.29506	3	10	4	3	2	6	3	3	1
ENSG00000049323	2	32946972	33399509	LTBP1	6.499	0.902807	1.65704	1.62706	1.05782	1.92814	1.51733	4.52234e-19	1.70959e-65	1.57017e-62	1.43674e-26	1.54969e-88	6.41814e-54	8.90516e-18	1.05828e-63	8.60588e-61	4.15239e-25	1.98184e-86	2.84722e-52	2456	3623	4218	3778	3632	3273	1134	999	897
ENSG00000049449	11	31812391	32105755	RCN1	8.16642	-0.633962	-0.706634	-0.700801	-0.422413	-0.618344	-0.753108	3.47058e-09	5.60866e-11	8.3947e-11	6.3142e-05	8.93087e-09	3.63274e-12	2.92536e-08	4.20927e-10	5.65254e-10	0.000304066	6.25107e-08	2.74345e-11	8384	12862	8117	6405	7165	6719	10434	10578	8974
ENSG00000049540	7	74027789	74069907	ELN	-1.12106	-1.66368	-2.09577	-0.517744	-1.61101	-1.09794	-0.889018	0.00173257	0.000219111	0.254873	0.000897883	0.0372663	0.0680268	0.00657706	0.000838704	0.429276	0.00351236	0.0983431	0.153922	8	11	6	9	16	12	15	25	19
ENSG00000049541	7	74231499	74254458	RFC2	5.2095	-0.712151	-1.26806	-1.93176	-0.795609	-1.17699	-1.63335	2.4385e-12	1.77538e-32	1.7412e-62	2.48311e-15	3.21153e-27	9.76923e-48	2.90267e-11	4.66395e-31	9.51339e-61	3.95496e-14	7.85183e-26	3.65566e-46	1262	1578	874	691	485	580	1682	1590	1491
ENSG00000049618	6	156777929	157210779	ARID1B	7.80449	2.23034	2.2845	2.17351	2.21519	2.09781	2.15312	5.14449e-113	7.24379e-119	9.23698e-107	4.02302e-112	1.4312e-98	1.37158e-104	1.01474e-110	1.35969e-116	1.26965e-104	8.6701e-110	2.29209e-96	1.86326e-102	9208	12072	9734	6348	7924	7597	1712	1400	1413
ENSG00000049656	5	1317744	1345099	CLPTM1L	7.1967	-0.675971	-0.966496	-1.08645	-0.63348	-0.894368	-1.03155	3.3679e-11	1.61014e-20	6.14926e-25	3.80497e-10	9.9655e-18	8.75192e-23	3.53847e-10	2.35208e-19	9.55447e-24	3.70346e-09	1.43712e-16	1.2595e-21	4560	6222	3796	2962	3071	3102	6023	5783	4994
ENSG00000049759	18	58044367	58401540	NEDD4L	6.98647	1.49657	1.58018	1.37082	1.64426	1.31567	1.22473	1.26337e-62	3.26831e-70	7.73609e-52	3.38565e-77	4.99467e-47	5.15244e-41	9.18916e-61	2.30985e-68	3.16636e-50	3.67091e-75	2.47346e-45	1.55612e-39	5106	7494	5509	3404	4189	3681	1515	1379	1277
ENSG00000049768	X	49250436	49264826	FOXP3	-4.62229	-2.83746	0.153756	-2.83746	1.25226	-2.83746	1.829	0.234476	0.92264	0.256298	0.31018	0.290818	0.145661	0.417669	1	0.430629	0.501172	0.501937	0.275202	0	3	1	0	0	3	0	2	0
ENSG00000049769	X	49269843	49301461	PPP1R3F	2.59531	0.22032	0.506103	0.351354	0.241874	-0.0407579	0.302068	0.167835	0.000953106	0.0286727	0.109117	0.818064	0.0633805	0.32749	0.00331465	0.0716798	0.237714	1	0.144373	203	273	252	128	199	187	133	132	136
ENSG00000049860	5	74640023	74722647	HEXB	7.532	-0.0181275	0.0978186	0.315773	-0.0721716	0.46524	0.303074	0.853957	0.316818	0.0010839	0.463064	1.28238e-06	0.00173435	1	0.513943	0.00364113	0.659122	7.15319e-06	0.00567972	5591	7135	6169	5907	6308	6080	4492	4595	3957
ENSG00000049883	5	72320367	72360225	PTCD2	4.60015	-0.193954	-0.674716	-0.597586	-0.309073	-0.695029	-0.542539	0.100987	4.69429e-08	1.49117e-06	0.00821159	5.46685e-08	1.18408e-05	0.233294	2.73381e-07	7.03151e-06	0.0260866	3.52018e-07	5.12328e-05	869	1063	634	464	588	594	798	818	675
ENSG00000050030	X	74732849	74925485	KIAA2022	-0.579806	1.64332	2.40205	1.59198	2.16753	2.44199	1.29356	0.00077288	1.85264e-08	0.00175213	2.19897e-07	9.34037e-08	0.0169565	0.00312563	1.11963e-07	0.00567249	1.50623e-06	5.89906e-07	0.0458029	22	42	38	29	19	15	6	6	4
ENSG00000050130	14	59484443	59505410	JKAMP	6.55837	-0.342405	-0.294599	-0.106798	-0.466845	-0.0790737	-0.0874919	0.000449058	0.00242747	0.267365	1.69081e-06	0.413814	0.363376	0.00189577	0.00785847	0.442478	1.03292e-05	0.647263	0.575955	2744	3335	2888	2489	2892	2850	2866	2733	2421
ENSG00000050165	11	11963106	12009769	DKK3	4.85206	0.963125	0.759764	1.30978	0.578884	1.13501	1.11364	7.58818e-15	1.49404e-09	5.29966e-27	3.69421e-06	1.02842e-19	2.24584e-19	1.14045e-13	9.91288e-09	9.0522e-26	2.15247e-05	1.66459e-18	2.6706e-18	1063	1079	940	905	1210	1027	382	445	426
ENSG00000050327	7	144355288	144380632	ARHGEF5	1.78502	0.288163	1.04481	1.31283	0.600396	0.879427	1.49605	0.217759	4.98027e-07	1.70882e-10	0.00414387	0.000120119	1.13132e-13	0.401341	2.61311e-06	1.12651e-09	0.0141819	0.000522776	9.44926e-13	79	130	136	90	144	159	59	43	47
ENSG00000050344	7	26152240	26187125	NFE2L3	4.66668	-0.632415	-1.38331	-1.66359	-0.468608	-1.52347	-1.80098	2.7638e-06	7.7337e-22	9.67336e-29	0.000357081	2.77344e-24	2.26219e-32	1.62774e-05	1.21899e-20	1.77005e-27	0.00149787	5.85778e-23	5.0402e-31	886	1315	536	361	388	343	1050	1186	928
ENSG00000050393	6	13786557	13814568	MCUR1	5.33398	-0.163282	-0.30261	-0.519646	-0.154362	-0.307591	-0.321664	0.123415	0.00472502	2.44769e-06	0.138394	0.00504617	0.00304179	0.255661	0.0146051	1.12918e-05	0.28879	0.0166629	0.00958173	1363	1817	1260	932	953	1063	1208	1236	1072
ENSG00000050405	12	50175788	50283546	LIMA1	4.4931	-0.11721	0.604663	1.5165	-0.186583	0.907044	1.61694	0.406057	4.13929e-06	1.12227e-34	0.175177	5.57632e-12	1.45262e-39	0.609513	1.96512e-05	2.6191e-33	0.321858	5.25752e-11	4.22627e-38	415	524	697	638	1153	1202	328	391	317
ENSG00000050426	12	51047962	51060424	LETMD1	4.54604	-0.11999	-0.163665	-0.0467794	-0.116682	-0.0684923	0.0605396	0.3078	0.165212	0.692194	0.309007	0.570526	0.605719	0.523389	0.304574	0.892304	0.4996	0.783155	0.800038	738	980	729	578	695	728	665	641	543
ENSG00000050438	12	51391317	51515763	SLC4A8	2.82874	0.540073	-0.0979161	-0.12319	0.182996	0.172362	-0.239554	0.000418306	0.55372	0.469521	0.230451	0.309118	0.16906	0.00177603	0.763959	0.662292	0.399648	0.52245	0.306156	292	302	191	171	165	148	145	167	150
ENSG00000050555	9	131009082	131094473	LAMC3	0.651189	-0.299857	-0.381111	-1.22065	-0.243952	-0.493882	-1.82033	0.316678	0.206469	0.000511238	0.386915	0.132405	2.80971e-06	0.535824	0.364136	0.00179964	0.567983	0.268131	1.29859e-05	53	73	51	35	25	16	48	41	61
ENSG00000050628	1	70852353	71047808	PTGER3	-3.91271	3.01395	5.41645	4.62766	2.66499	6.24648	3.19086	0.122967	0.000200447	0.0060321	0.156687	3.32173e-06	0.108511	0.255661	0.000772342	0.0179162	0.293601	1.77029e-05	0.215003	1	1	6	8	3	1	0	0	0
ENSG00000050730	4	121131408	121227466	TNIP3	-1.75015	0.893348	0.867771	1.77979	0.778873	1.44226	0.515428	0.184584	0.197134	0.00272479	0.21978	0.0296166	0.493778	0.353058	0.354276	0.00857959	0.383697	0.0809967	0.690795	9	11	9	10	15	6	2	4	5
ENSG00000050748	5	180233143	180292099	MAPK9	6.10228	0.359342	0.0807292	-0.00204586	0.156436	0.254052	0.164019	0.000141308	0.401804	0.983279	0.0982709	0.00856476	0.0891879	0.000647182	0.587616	1	0.218406	0.0272631	0.195236	2602	2995	2184	1828	1813	1978	1606	1606	1459
ENSG00000050767	5	178237618	178590555	COL23A1	-3.61967	1.14953	1.12445	0.903822	1.89323	1.13893	-3.72384	0.302014	0.312392	0.446761	0.047884	0.341791	0.123048	0.514654	0.508227	0.633668	0.11828	0.569973	0.237911	4	9	4	3	3	0	4	0	0
ENSG00000050820	16	75228187	75268053	BCAR1	5.04873	-0.457625	-0.297398	-0.746301	0.0889988	-0.588922	-0.580043	0.000316688	0.0175819	1.33427e-08	0.45868	7.18733e-06	7.69505e-06	0.00137195	0.047855	7.5573e-08	0.653895	3.6702e-05	3.399e-05	958	1854	1090	661	702	766	1049	1113	871
ENSG00000051009	11	6211335	6234711	FAM160A2	3.68286	0.0676667	0.191139	0.266284	0.169535	0.129951	0.257069	0.629764	0.166757	0.0562046	0.2073	0.370708	0.066577	0.842259	0.306985	0.129562	0.364371	0.611969	0.150955	403	573	447	318	414	400	335	301	251
ENSG00000051108	16	56932048	56944863	HERPUD1	5.07281	0.354379	0.611539	0.465242	0.649446	0.675859	0.55727	0.00181706	3.76018e-08	4.20095e-05	2.6162e-09	2.3369e-09	8.08285e-07	0.00687462	2.21419e-07	0.000170326	2.29266e-08	1.73481e-08	3.92922e-06	1079	1754	1313	1019	1043	1081	712	593	639
ENSG00000051128	19	18929201	18941261	HOMER3	2.5541	-0.668225	-0.644185	-1.02263	-0.359578	-0.815447	-0.658211	6.45212e-05	0.000105568	1.24716e-08	0.0191202	6.7692e-06	0.000126829	0.000311999	0.000423109	7.08234e-08	0.0549101	3.4653e-05	0.000486377	170	279	176	116	119	149	227	219	177
ENSG00000051180	15	40694774	40732339	RAD51	3.76981	-0.517001	-0.584875	-1.42843	-0.557097	-0.720255	-1.24819	1.52307e-05	1.1272e-06	1.21171e-25	1.44296e-06	2.01792e-08	1.1901e-20	8.10221e-05	5.69767e-06	1.93968e-24	8.90542e-06	1.35915e-07	1.53321e-19	454	585	441	298	216	238	531	509	457
ENSG00000051341	3	121431427	121546641	POLQ	7.08667	0.555836	0.27966	-0.389076	0.451757	0.252734	-0.103957	1.25919e-08	0.00484193	0.000190163	3.82098e-06	0.0116549	0.309229	9.89694e-08	0.0149479	0.000710452	2.21929e-05	0.0358371	0.503146	5910	7285	4969	3620	2748	3256	3386	3160	2728
ENSG00000051382	3	138652699	138834938	PIK3CB	6.11839	0.823351	0.852786	0.93099	0.79731	0.707926	0.878497	1.52647e-14	1.45949e-15	3.05454e-18	6.16256e-14	9.71591e-11	2.81422e-16	2.23735e-13	1.54785e-14	3.35566e-17	8.7001e-13	8.17772e-10	2.81204e-15	2477	3223	2574	1728	2389	2240	1056	1030	1131
ENSG00000051523	16	88643283	88651152	CYBA	5.99701	-0.77101	-0.669747	-0.266634	-0.890044	-0.431312	-0.314523	1.45127e-11	3.26384e-09	0.0156346	5.70188e-15	0.000127646	0.00454181	1.59434e-10	2.09777e-08	0.0427415	8.78896e-14	0.000552848	0.0139425	1605	1958	1753	1535	2038	1917	2379	2086	1856
ENSG00000051596	5	175917873	176034680	THOC3	5.40334	-0.786177	-1.15641	-1.25462	-0.843703	-1.0952	-1.23843	4.56067e-11	5.58413e-21	1.12855e-23	1.05564e-12	1.61696e-18	4.31018e-23	4.72903e-10	8.34583e-20	1.65481e-22	1.33874e-11	2.45128e-17	6.29366e-22	1300	1655	1024	793	841	827	1811	1856	1502
ENSG00000051620	6	138403531	138422197	HEBP2	5.62353	-0.396814	-0.370259	-0.149839	-0.407707	-0.236351	-0.13049	0.000311315	0.000737889	0.167474	0.000173773	0.0324364	0.229342	0.00135051	0.00260722	0.306844	0.000774734	0.0879029	0.400111	1429	1879	1482	1207	1518	1496	1506	1541	1289
ENSG00000051825	12	123152320	123244014	MPHOSPH9	7.02985	-0.276688	-0.347071	-0.492459	-0.383681	-0.258917	-0.42222	0.00412674	0.000341115	5.41407e-07	7.0758e-05	0.00768378	1.59748e-05	0.0145078	0.0012706	2.67319e-06	0.000338129	0.0246611	6.80573e-05	4223	5195	4095	3231	3255	3323	4196	4043	3554
ENSG00000052126	12	19129752	19376400	PLEKHA5	7.132	0.672372	0.822737	1.13424	0.585517	0.767577	0.929743	1.30301e-12	1.94122e-18	1.80695e-34	6.06188e-10	6.70843e-16	3.43837e-23	1.59789e-11	2.49227e-17	4.19177e-33	5.71995e-09	8.50133e-15	5.0481e-22	4530	5651	5119	3657	5585	4713	2403	2181	1971
ENSG00000052344	16	31131433	31135762	PRSS8	-6.07964	-2.0271	-2.0271	-2.0271	1.51941	-2.0271	-2.0271	0.397141	0.393589	0.419013	0.299195	0.452339	0.424542	0.598664	0.577526	0.600039	0.486842	0.647263	0.609124	0	2	0	0	0	0	0	0	1
ENSG00000052723	1	114769479	114780685	SIKE1	5.06136	-0.379632	-0.460895	-0.197998	-0.333543	-0.373125	-0.206047	0.00038517	1.83357e-05	0.0622338	0.00137106	0.000681317	0.0531095	0.00164595	8.05936e-05	0.142132	0.00518108	0.00265093	0.123122	984	1346	947	747	999	966	1067	958	925
ENSG00000052749	10	97356358	97426076	RRP12	5.66417	-0.897259	-1.23782	-1.56637	-0.710622	-1.33568	-1.58948	2.1669e-16	3.09784e-28	3.83419e-41	2.37043e-11	6.39262e-31	5.54616e-42	3.61976e-15	6.71318e-27	1.15102e-39	2.62476e-10	1.83239e-29	1.72732e-40	1526	2301	1227	851	859	822	2276	2309	1965
ENSG00000052795	4	158769138	158908049	FNIP2	4.86921	1.56711	1.44635	1.39583	1.47445	1.35902	1.47045	1.47253e-45	1.71362e-38	6.47133e-35	1.30719e-41	6.69453e-32	7.95952e-39	7.29225e-44	5.63348e-37	1.52452e-33	6.15896e-40	1.98578e-30	2.25561e-37	1258	1563	1178	823	1000	1024	362	305	311
ENSG00000052802	4	165327623	165343160	MSMO1	6.93316	2.18657	1.69428	1.11698	2.06127	1.80381	1.13475	4.99135e-119	9.59321e-70	2.07802e-29	4.03257e-106	2.58386e-78	2.68582e-30	1.10293e-116	6.63223e-68	3.89843e-28	7.86532e-104	2.78427e-76	5.46765e-29	7379	8963	5341	4277	3147	3098	1286	1341	1108
ENSG00000052841	11	43358932	43494933	TTC17	7.54342	0.410158	0.584107	0.467546	0.418029	0.42371	0.489699	3.12178e-05	2.07037e-09	1.99933e-06	2.00062e-05	1.85985e-05	6.27538e-07	0.000158647	1.3564e-08	9.32319e-06	0.00010425	9.02821e-05	3.08624e-06	6317	8415	7256	4819	5884	5810	3863	3842	3254
ENSG00000052850	11	44260444	44310166	ALX4	2.1479	0.313904	1.04097	1.2433	0.566222	0.987306	1.14463	0.153869	1.62819e-07	3.61313e-10	0.0049093	3.40858e-06	1.44548e-08	0.304296	8.99591e-07	2.32269e-09	0.0164632	1.81408e-05	8.15283e-08	102	161	172	123	174	158	64	75	50
ENSG00000053108	5	133196455	133612564	FSTL4	5.96412	1.37544	2.48117	2.8447	1.61374	2.27888	2.30038	4.59918e-38	3.84546e-136	7.33609e-182	4.17561e-55	9.50326e-110	9.28724e-114	1.86278e-36	9.8718e-134	3.82276e-179	2.72492e-53	1.88515e-107	1.51516e-111	1448	2263	3173	2047	3589	2393	464	394	427
ENSG00000053254	14	89124871	89619149	FOXN3	6.20618	1.60597	2.156	2.41333	1.50937	2.15535	2.31566	4.88246e-62	2.31755e-117	1.70615e-148	5.58492e-56	5.70803e-114	2.47804e-135	3.4788e-60	4.23625e-115	4.54709e-146	3.69993e-54	1.26933e-111	5.72953e-133	2217	2747	3305	2452	3473	3156	593	542	542
ENSG00000053328	6	110245928	110358272	METTL24	-4.04965	-0.339129	1.09676	0.718501	0.193433	0.949303	2.02743	0.816656	0.330535	0.567722	0.873714	0.45684	0.0422865	1	0.532409	0.758413	1	0.651634	0.101979	1	2	3	2	2	5	1	2	0
ENSG00000053371	1	19303965	19312146	AKR7A2	3.87171	-0.44417	-0.58531	-0.653365	-0.400408	-0.339454	-0.535213	0.000158639	9.18399e-07	1.06388e-07	0.000368656	0.00530322	1.09314e-05	0.000720886	4.68842e-06	5.58796e-07	0.00154327	0.0174671	4.74744e-05	443	605	409	360	343	362	480	467	441
ENSG00000053372	1	19251539	19260128	MRTO4	5.63339	-1.15006	-1.64326	-1.97176	-0.97851	-1.69156	-1.87377	3.66566e-23	4.22094e-42	1.10286e-55	5.33189e-18	1.32655e-42	3.682e-51	8.97469e-22	1.53987e-40	5.00702e-54	1.01445e-16	5.73189e-41	1.53218e-49	1406	2098	1017	730	712	741	2588	2509	2100
ENSG00000053438	20	37521215	37523693	NNAT	-4.62983	0.736784	-3.73786	-3.73786	-0.191348	0.564522	0.371761	0.519934	0.0954637	0.11364	0.876133	0.659147	0.768875	0.740576	0.207413	0.221904	1	0.875944	0.969928	3	2	0	2	0	2	0	1	3
ENSG00000053501	19	17215346	17219829	USE1	1.44022	-1.41958	-0.649033	-0.518585	-0.874659	-1.04824	-0.657257	5.49107e-10	0.00118399	0.0107301	5.95489e-06	7.99995e-06	0.00173221	5.07975e-09	0.00404745	0.0302136	3.36467e-05	4.06435e-05	0.00567324	46	89	80	45	77	68	103	94	87
ENSG00000053524	3	183178043	183428778	MCF2L2	0.948598	0.673528	0.739028	0.856421	0.796097	1.14592	1.65563	0.0133989	0.00586607	0.00164916	0.00143969	2.41829e-05	6.78984e-12	0.0413759	0.0178182	0.00537236	0.00541404	0.000115927	5.02339e-11	61	88	65	64	62	105	34	30	24
ENSG00000053702	12	2825348	2835544	NRIP2	-3.22789	1.51999	1.09647	2.65237	2.09743	1.91198	0.756245	0.143833	0.326419	0.00231309	0.0156511	0.0697068	0.545758	0.288103	0.52719	0.0073652	0.0457875	0.17088	0.7349	4	8	3	4	8	2	1	1	1
ENSG00000053747	18	23689443	23955066	LAMA3	7.71637	1.48472	1.78174	1.18813	1.63175	1.69238	1.28598	1.01045e-56	9.90776e-83	6.93034e-36	2.20057e-69	1.09452e-73	4.45184e-42	6.42583e-55	9.17532e-81	1.69677e-34	2.08773e-67	1.02723e-71	1.39271e-40	8580	12587	10733	7488	6253	6507	2573	2387	2110
ENSG00000053770	14	57268909	57298742	AP5M1	5.96172	-0.0671972	-0.0332257	0.145483	-0.0398739	0.0114198	-0.0415897	0.498969	0.737246	0.139079	0.683746	0.909462	0.677386	0.715187	0.934287	0.264613	0.889253	1	0.881	1956	2641	2039	1561	2029	1733	1717	1561	1446
ENSG00000053900	4	25377213	25418498	ANAPC4	5.71861	0.130252	-0.276998	-0.346611	-0.214203	-0.179139	-0.332432	0.277331	0.024792	0.00547404	0.0783237	0.149165	0.00773401	0.47869	0.0654371	0.0164612	0.17923	0.295618	0.022371	2071	2161	1590	1263	1332	1308	1567	1577	1222
ENSG00000053918	11	2444684	2849109	KCNQ1	3.75989	2.43779	2.64418	2.51386	2.27132	2.35264	2.48963	4.55256e-62	6.1894e-76	4.55033e-65	7.51267e-56	1.23474e-52	4.53057e-63	3.25038e-60	4.93357e-74	2.68354e-63	4.96761e-54	6.9195e-51	2.52274e-61	532	628	625	379	502	480	88	71	67
ENSG00000054116	1	36136570	36156053	TRAPPC3	5.46793	-0.644591	-0.786965	-0.742424	-0.505562	-0.674327	-0.606329	2.3996e-07	4.39253e-10	4.38717e-09	3.44211e-05	1.09922e-07	1.29688e-06	1.62265e-06	3.05491e-09	2.57948e-08	0.000172863	6.88993e-07	6.19653e-06	1290	1882	1190	955	1079	1153	1569	1719	1359
ENSG00000054118	1	36224416	36305357	THRAP3	7.69557	-0.285299	-0.400129	-0.430227	-0.260761	-0.342004	-0.368035	0.00327252	4.2377e-05	1.1718e-05	0.00686858	0.00047736	0.000167716	0.0117472	0.000178598	5.06575e-05	0.0222679	0.001901	0.000633367	6496	8754	6108	4720	5259	5339	6292	6334	5610
ENSG00000054179	9	137048098	137054045	ENTPD2	-6.88416	0	2.99121	3.15493	0	0	3.19086	1	0.124716	0.111095	1	1	0.108293	1	0.242755	0.220096	1	1	0.215003	0	0	1	0	1	1	0	0	0
ENSG00000054267	1	235131634	235328219	ARID4B	7.18703	-0.119407	0.0039643	-0.0380998	-0.0552569	-0.0486907	-0.0735341	0.230481	0.96797	0.701206	0.575212	0.625716	0.460368	0.41343	1	0.899912	0.786188	0.846173	0.653793	4474	6197	4962	3551	4237	4020	3921	3935	3346
ENSG00000054277	1	241590102	241677376	OPN3	5.87252	0.110326	0.0385006	-0.243992	0.39815	-0.171185	-0.283067	0.246046	0.686974	0.0133369	1.48956e-05	0.0844879	0.00429822	0.431755	0.883335	0.0369431	7.9023e-05	0.201663	0.0132542	2078	3361	2013	1292	1455	1377	1563	1470	1401
ENSG00000054282	1	243256034	243500092	SDCCAG8	6.48005	0.676847	0.713301	0.749948	0.713041	0.596025	0.726493	7.94811e-10	8.33656e-11	9.28615e-12	6.3941e-11	9.61491e-08	4.43676e-11	7.19638e-09	6.14947e-10	6.72351e-11	6.75453e-10	6.06258e-07	3.08137e-10	3188	4331	3329	2278	3002	2872	1680	1627	1295
ENSG00000054356	2	219289623	219309648	PTPRN	-4.91521	2.44797	1.87084	-2.02668	0.638306	2.2757	1.16418	0.0688625	0.204202	0.418371	0.699593	0.129397	0.502202	0.168337	0.362127	0.600039	0.889253	0.264782	0.690795	3	1	2	2	0	1	0	0	1
ENSG00000054392	1	210328252	210676296	HHAT	4.71266	1.85805	2.02133	1.90922	1.96365	1.956	1.9481	6.07295e-59	1.96761e-71	2.47216e-61	1.04671e-69	1.62259e-62	7.70846e-64	4.01562e-57	1.42818e-69	1.30972e-59	1.00671e-67	1.1753e-60	4.40467e-62	1020	1454	1163	825	946	945	233	217	198
ENSG00000054523	1	10210805	10381603	KIF1B	6.51342	0.201325	0.169744	0.0875617	0.304394	0.161649	0.109269	0.0289679	0.0659771	0.348507	0.000785785	0.0843935	0.241901	0.0819311	0.152194	0.558145	0.00310727	0.201465	0.418571	3097	4407	3085	2277	2562	2529	2164	2012	2025
ENSG00000054598	6	1609972	1613897	FOXC1	2.80474	-0.630304	-0.39475	-0.446891	-0.553068	-0.171809	-0.462424	0.000135409	0.013477	0.00665389	0.000389568	0.295145	0.00531906	0.000622618	0.0374798	0.0194286	0.00162575	0.505638	0.0160869	181	253	217	188	184	177	206	237	202
ENSG00000054611	22	46762617	47175699	TBC1D22A	6.59944	1.85434	1.89947	1.66913	1.77687	1.76706	1.69319	5.79028e-75	6.14635e-79	1.15439e-59	1.63298e-69	1.81343e-66	2.28701e-61	5.67855e-73	5.31157e-77	5.90957e-58	1.55771e-67	1.46896e-64	1.21532e-59	4057	5094	4262	2886	3194	3158	992	838	759
ENSG00000054654	14	63852983	64226433	SYNE2	9.20361	1.61223	2.35835	2.26614	1.49996	2.38583	2.20714	9.81012e-52	7.52052e-113	7.03737e-104	8.23103e-45	2.73345e-115	2.25518e-98	5.54209e-50	1.21557e-110	9.13367e-102	4.22603e-43	6.23745e-113	2.64211e-96	17188	21067	29353	22206	24208	22596	4866	4191	3914
ENSG00000054690	14	67533301	67589612	PLEKHH1	3.38393	0.526335	0.278055	0.165631	0.371083	0.166066	0.275657	7.98678e-05	0.0423744	0.243829	0.00440444	0.258383	0.0503375	0.00038088	0.102524	0.422157	0.0149832	0.469317	0.118295	406	483	348	239	283	297	218	230	201
ENSG00000054793	20	51596514	51768634	ATP9A	7.13975	0.625363	1.10235	1.28462	0.513284	1.22111	1.29505	3.28749e-12	1.45728e-36	1.33544e-49	1.02451e-08	2.89997e-44	2.33557e-50	3.85931e-11	4.44349e-35	5.14047e-48	8.3611e-08	1.31319e-42	9.49263e-49	4025	4934	5704	4597	5690	5573	2128	1974	1908
ENSG00000054803	20	55997440	56005472	CBLN4	-7.63871	0	0	0	0	0	0	1	1	1	1	1	1	1	1	1	1	1	1	0	0	0	0	0	0	0	0	0
ENSG00000054938	11	74696429	74731385	CHRDL2	-3.77004	1.08464	2.79689	1.23446	-0.172139	2.02564	0.353738	0.413324	0.0040315	0.35587	0.908583	0.0968771	0.822828	0.616134	0.0125966	0.566452	1	0.208319	1	2	1	7	3	2	1	1	1	0
ENSG00000054965	11	73400487	73598189	FAM168A	6.39183	0.847319	0.876297	1.11642	0.737588	0.786236	1.00325	5.27484e-20	2.16195e-21	2.63701e-34	1.15262e-15	7.57957e-17	1.38928e-27	1.09359e-18	3.31198e-20	6.085e-33	1.87781e-14	1.01818e-15	2.52231e-26	2910	3573	3023	2108	3139	2822	1306	1210	1208
ENSG00000054967	11	73376264	73397474	RELT	3.50842	0.397259	0.357994	-0.0260584	0.370436	0.323177	0.105548	0.00759873	0.0163398	0.868844	0.0106008	0.0376691	0.499038	0.0253749	0.0446904	1	0.0328983	0.0992484	0.690795	436	567	432	313	291	310	302	247	215
ENSG00000054983	14	87837820	87993665	GALC	5.84242	-0.250742	0.033925	0.312358	-0.424076	0.274206	0.295848	0.0208938	0.74911	0.00281552	9.26939e-05	0.00955331	0.00477257	0.0617146	0.946568	0.00884534	0.000432707	0.0300915	0.0145919	1544	1814	1915	1679	2042	1963	1441	1516	1275
ENSG00000055044	2	202265716	202303666	NOP58	7.08488	-0.724582	-1.0718	-1.26683	-0.693271	-1.11997	-1.12641	1.35169e-09	2.14321e-18	2.72851e-24	5.4139e-09	1.36775e-19	6.77587e-20	1.18871e-08	2.74289e-17	4.10782e-23	4.5678e-08	2.19854e-18	8.30931e-19	4238	5738	3392	2435	2605	2792	5703	5871	4581
ENSG00000055070	1	16352575	16398145	SZRD1	5.25228	-0.322881	-0.191522	-0.289072	-0.157262	-0.107668	-0.226885	0.00191652	0.062152	0.00578922	0.117557	0.30349	0.0297828	0.00722195	0.144439	0.0173106	0.254244	0.515349	0.0742349	1076	1599	1200	944	986	1001	1079	1052	969
ENSG00000055118	7	150944961	150978315	KCNH2	-0.532865	-0.0666998	0.570469	0.525202	0.0826622	0.637589	0.501614	0.879448	0.145263	0.199828	0.834414	0.13152	0.226585	1	0.272518	0.354449	1	0.267333	0.395954	17	25	27	21	23	22	11	17	13
ENSG00000055130	7	148697914	148801036	CUL1	7.22174	0.0333031	-0.161515	-0.151965	0.0274549	-0.1098	-0.114397	0.712743	0.0779009	0.0981541	0.760164	0.233221	0.212303	0.924506	0.173909	0.212875	0.94825	0.429296	0.37352	5161	6810	4591	3532	4063	4055	3979	3916	3715
ENSG00000055147	5	153990128	154038936	FAM114A2	4.75864	-0.405972	-0.60639	-0.383994	-0.400686	-0.448422	-0.51087	0.000161739	3.13117e-08	0.000408701	0.000132798	5.85823e-05	3.71856e-06	0.000734019	1.85632e-07	0.00146649	0.000603852	0.000265518	1.69508e-05	834	1109	739	612	758	675	901	857	788
ENSG00000055163	5	157266079	157395598	CYFIP2	5.73386	0.206715	0.235145	0.759559	0.318513	0.232532	0.650588	0.0482068	0.0241527	5.67185e-14	0.00183616	0.0289477	1.80062e-10	0.124994	0.0642667	4.79587e-13	0.00672675	0.0793042	1.18793e-09	1587	2272	1648	1221	2084	1879	1144	983	1040
ENSG00000055208	6	149218641	149411613	TAB2	6.48045	0.725934	0.84484	0.849358	0.767347	0.809259	0.909297	1.67993e-15	9.07742e-21	9.1497e-21	1.42731e-17	1.33367e-18	1.11092e-23	2.65031e-14	1.34345e-19	1.16119e-19	2.64659e-16	2.02887e-17	1.67613e-22	3010	4104	3328	2410	2935	2975	1433	1403	1353
ENSG00000055211	6	149566294	149591748	GINM1	5.43148	-0.584241	-0.382756	-0.180698	-0.611579	-0.195628	-0.0967494	2.2018e-07	0.00054615	0.0996632	3.74282e-08	0.0784274	0.375547	1.49584e-06	0.00197409	0.215759	2.83641e-07	0.188798	0.592743	1130	1469	1323	1118	1338	1379	1412	1346	1149
ENSG00000055332	2	37099210	37157065	EIF2AK2	7.41851	0.181124	0.209147	0.439085	0.190508	0.256391	0.326365	0.0497075	0.0231424	1.41638e-06	0.0377942	0.0055806	0.000374759	0.128513	0.0618045	6.69603e-06	0.0998418	0.0183323	0.0013574	5427	7237	5634	4321	5809	5224	3714	3733	3568
ENSG00000055483	17	78787381	78841441	USP36	5.88886	0.23705	0.435776	0.34144	0.517867	0.361658	0.448886	0.0256842	3.12637e-05	0.00128338	4.94175e-07	0.000719089	2.04208e-05	0.0737246	0.000133731	0.00427058	3.23759e-06	0.00278765	8.61678e-05	1857	2989	2170	1530	1787	1872	1322	1251	1061
ENSG00000055609	7	152134922	152436005	KMT2C	7.56138	1.38245	1.64913	1.70793	1.44816	1.54808	1.75176	6.27789e-51	2.20385e-73	1.44985e-78	1.37597e-56	1.54059e-63	9.5822e-83	3.46256e-49	1.66904e-71	1.11988e-76	9.29189e-55	1.14928e-61	8.32198e-81	6394	8866	7832	5420	7172	7189	2011	1782	1854
ENSG00000055732	1	85018082	85048499	MCOLN3	4.34327	1.46199	1.95412	2.15728	1.39886	2.08507	2.17554	5.25861e-32	2.64831e-61	6.21361e-75	5.60476e-31	1.20926e-66	5.66147e-76	1.77901e-30	1.51327e-59	4.51949e-73	1.89428e-29	9.86419e-65	4.32514e-74	634	804	908	738	919	905	192	176	162
ENSG00000055917	2	20248691	20352234	PUM2	8.03465	0.80398	0.809378	0.789225	0.778737	0.758154	0.81101	3.35885e-18	1.92369e-18	1.61812e-17	3.07315e-17	3.77737e-16	1.95679e-18	6.27099e-17	2.47373e-17	1.7065e-16	5.57945e-16	4.879e-15	2.21379e-17	9414	12256	9621	6892	8341	8234	4380	3990	4045
ENSG00000055950	10	100969458	100987515	MRPL43	4.6066	-0.746109	-0.992323	-0.691099	-0.881894	-0.627608	-0.717903	2.46513e-11	4.23951e-18	8.14414e-10	1.18993e-15	3.76675e-08	2.27581e-10	2.62553e-10	5.29757e-17	5.08107e-09	1.93498e-14	2.47057e-07	1.49324e-09	685	826	588	562	637	608	906	914	826
ENSG00000056050	4	169729465	169757953	C4orf27	4.26153	-0.631073	-1.08908	-1.10083	-0.807878	-0.84952	-1.025	1.86397e-08	2.1562e-20	4.59846e-20	2.97489e-13	1.17399e-12	9.34349e-18	1.43436e-07	3.12363e-19	5.62333e-19	3.94913e-12	1.17174e-11	1.0194e-16	622	729	461	404	402	412	769	764	686
ENSG00000056097	5	32354350	32444761	ZFR	7.77429	-0.301308	-0.545005	-0.708742	-0.198395	-0.616716	-0.616252	0.00255953	7.93273e-08	5.66038e-12	0.0448701	1.8197e-09	1.68973e-09	0.00937876	4.51288e-07	4.15694e-11	0.115593	1.36803e-08	1.03425e-08	7296	10381	6274	4431	4924	5105	7022	7289	6393
ENSG00000056277	X	130202711	130268899	ZNF280C	5.20849	0.435736	0.457992	0.342764	0.407368	0.238597	0.510238	2.7094e-05	9.6307e-06	0.00117693	6.5278e-05	0.0278332	1.01329e-06	0.000139087	4.37922e-05	0.00393545	0.000313699	0.0765573	4.88904e-06	1294	1681	1338	853	1086	1186	739	760	703
ENSG00000056291	4	72031804	72148067	NPFFR2	-3.05552	2.44837	3.79675	3.31482	3.73985	2.8365	2.64019	0.068924	0.000368206	0.00551567	0.000241223	0.0369627	0.0509453	0.168393	0.0013638	0.0165636	0.00104114	0.0976747	0.118886	3	10	8	3	5	3	0	1	0
ENSG00000056487	22	44881162	45009999	PHF21B	2.34718	0.889381	0.961321	0.952413	0.700494	0.773378	0.796722	6.98567e-07	5.46945e-08	1.62506e-07	5.76493e-05	6.7981e-05	2.0643e-05	4.43196e-06	3.16308e-07	8.39783e-07	0.000279893	0.000304871	8.70526e-05	185	215	198	129	173	151	86	79	65
ENSG00000056558	9	120902393	120929173	TRAF1	1.99662	-0.429761	-0.358803	-0.257637	0.64888	-0.848228	-0.648452	0.01701	0.043019	0.15325	8.87852e-06	4.7591e-05	0.000806529	0.0512442	0.103939	0.287997	4.88074e-05	0.000218538	0.00278768	115	322	123	65	116	86	130	120	107
ENSG00000056586	9	122844556	122905341	RC3H2	7.0217	0.0185375	-0.122779	-0.102933	0.0193102	0.0143405	-0.0367707	0.837497	0.178327	0.26047	0.829614	0.875134	0.686583	1	0.32491	0.435143	1	1	0.8917	4386	5814	4049	3305	3609	3674	3539	3264	3171
ENSG00000056736	3	53846580	53865800	IL17RB	1.70639	-0.205721	-0.528587	-0.226433	-0.413325	-0.386359	-0.170157	0.290998	0.00958339	0.260611	0.0276226	0.0749162	0.397212	0.499072	0.0275438	0.435246	0.0758405	0.181547	0.609124	102	117	83	68	90	91	100	84	87
ENSG00000056972	6	111556454	111606278	TRAF3IP2	3.49499	0.219084	0.440268	0.7236	0.144579	0.45045	0.770724	0.158101	0.00362853	1.28379e-06	0.338866	0.00421614	2.41263e-07	0.31128	0.0114201	6.09974e-06	0.511304	0.01409	1.23544e-06	337	424	400	299	428	430	253	235	180
ENSG00000056998	X	2828788	2882818	GYG2	4.00868	0.47354	0.784766	1.11908	0.174923	1.07895	1.04954	0.000632885	4.91665e-09	2.15802e-17	0.205286	1.30937e-15	3.19799e-15	0.00259952	3.12156e-08	2.26119e-16	0.361193	1.62973e-14	2.98055e-14	467	503	590	537	654	606	267	288	220
ENSG00000057019	3	98795941	98901689	DCBLD2	10.9299	-0.327634	-0.77687	-0.754513	-0.215613	-0.871423	-0.900533	0.00868366	1.46794e-09	4.06652e-09	0.0819955	1.58997e-11	3.585e-12	0.0280611	9.74897e-09	2.39579e-08	0.186483	1.43959e-10	2.70799e-11	69303	99231	51682	35927	46146	40552	70697	68409	61328
ENSG00000057149	18	63637719	63661963	SERPINB3	-3.14408	-4.03279	-1.04158	1.97296	-4.03279	2.02375	0.0768329	0.0588903	0.435754	0.0140672	0.0341079	0.0155954	0.946882	0.14874	0.625123	0.0388151	0.0913547	0.0467524	1	0	0	1	7	8	2	1	3	1
ENSG00000057252	1	179293714	179358680	SOAT1	6.65847	0.14953	0.336273	0.396658	0.164466	0.292851	0.207293	0.103442	0.000205866	1.21236e-05	0.0702899	0.00145356	0.0241983	0.237956	0.000791388	5.23201e-05	0.163384	0.00531838	0.0615136	3254	4356	3771	2716	3457	2948	2395	2285	2080
ENSG00000057294	12	32790745	32896840	PKP2	4.84236	0.0378203	-0.58072	-0.311093	-0.198227	-0.327515	-0.0146646	0.716795	1.4952e-07	0.00435685	0.0564656	0.00333735	0.890214	0.928727	8.29523e-07	0.0133477	0.135789	0.0114603	1	1033	1162	685	606	726	867	815	781	722
ENSG00000057468	1	75796882	75913238	MSH4	-0.118743	0.243367	0.217491	-0.911568	0.972708	-0.15806	-0.360713	0.470157	0.518376	0.0320091	0.000565936	0.687283	0.353974	0.680962	0.722391	0.0794097	0.00230286	0.907496	0.563482	35	77	35	20	14	20	19	27	22
ENSG00000057593	13	113105788	113120681	F7	-1.83216	-1.17106	-0.485548	0.937503	-2.98072	1.67814	0.717389	0.17288	0.522276	0.130761	0.00478192	0.00352941	0.268387	0.334502	0.7271	0.25117	0.0161618	0.0120546	0.445394	3	1	5	17	12	10	9	4	3
ENSG00000057608	10	5765223	5842132	GDI2	9.29724	-0.634355	-0.957813	-1.06665	-0.716407	-0.840921	-1.05173	3.73217e-07	5.82185e-14	1.03706e-16	1.10744e-08	3.15427e-11	2.57552e-16	2.45851e-06	5.49198e-13	1.04463e-15	9.00211e-08	2.77183e-10	2.57943e-15	19879	24881	16175	13019	13187	12956	24917	25546	20691
ENSG00000057657	6	106086320	106109939	PRDM1	3.14825	-0.16301	0.521933	0.808988	0.357996	0.536928	0.715758	0.301647	0.000284527	1.21109e-08	0.010834	0.000409287	7.09991e-07	0.514153	0.00107275	6.89093e-08	0.0335505	0.0016453	3.47073e-06	193	367	316	237	339	309	182	169	147
ENSG00000057663	6	106184476	106325820	ATG5	6.41203	0.44607	0.282951	0.196837	0.465188	0.248501	0.228296	6.72846e-06	0.00470366	0.0518216	2.12715e-06	0.0144761	0.0239596	3.76762e-05	0.0145468	0.121892	1.28287e-05	0.0436974	0.0610875	3220	4323	2928	2122	2425	2410	1879	1931	1636
ENSG00000057704	12	94567124	94650562	TMCC3	-0.228625	1.07367	1.65049	2.22862	0.607073	1.80861	2.10339	0.015089	3.32651e-05	2.2025e-09	0.170782	1.62802e-05	4.05594e-08	0.0460008	0.000141874	1.32854e-08	0.314645	7.96064e-05	2.20947e-07	23	22	35	29	46	41	10	8	7
ENSG00000057757	1	23778405	23788232	PITHD1	4.53257	-0.658469	-0.933448	-1.08752	-0.523528	-0.936844	-0.942387	1.52833e-07	3.83541e-13	1.90456e-16	1.62976e-05	1.56186e-12	5.38413e-13	1.05598e-06	3.40987e-12	1.88264e-15	8.60683e-05	1.5443e-11	4.28485e-12	719	1046	605	448	478	514	875	954	785
ENSG00000057935	2	42494569	42756947	MTA3	5.89667	0.354653	0.521686	0.670348	0.236652	0.496124	0.585794	0.00022132	3.63668e-08	1.23564e-12	0.0130692	2.95882e-07	7.4742e-10	0.00098045	2.14399e-07	9.50006e-12	0.0397287	1.76764e-06	4.71108e-09	1893	2311	2164	1578	2109	1934	1199	1140	1071
ENSG00000058056	3	179652755	179789401	USP13	5.75078	0.636878	0.362438	0.340007	0.343708	0.443744	0.473111	8.99464e-11	0.000295745	0.000776467	0.00050814	1.24104e-05	2.38582e-06	9.05507e-10	0.00111324	0.00266819	0.00208395	6.16247e-05	1.11032e-05	2130	2303	1793	1408	1552	1655	1083	1015	1054
ENSG00000058063	3	182793500	182921635	ATP11B	6.41738	0.144881	0.259052	0.182782	0.29161	0.275001	0.263517	0.119257	0.00494589	0.0498978	0.00136762	0.00322918	0.00451182	0.255661	0.0152406	0.117899	0.00516974	0.0111041	0.0138614	2764	4054	3046	2286	2540	2612	2041	1880	1837
ENSG00000058085	1	183186238	183244900	LAMC2	5.90256	-0.784148	-2.02596	-2.71497	-0.653977	-2.63703	-2.60699	9.23408e-12	2.85415e-57	9.67068e-89	7.33794e-09	4.14901e-83	2.85896e-83	1.03363e-10	1.49845e-55	9.19979e-87	6.09395e-08	4.7965e-81	2.50791e-81	2309	3348	994	483	542	568	3034	3343	2779
ENSG00000058091	7	90466424	91210590	CDK14	2.65574	1.87304	2.07142	1.81908	1.75343	2.16204	2.23313	2.58284e-22	1.64478e-28	5.4645e-20	4.60046e-21	2.56587e-28	2.08986e-32	6.00765e-21	3.61417e-27	6.66139e-19	1.03757e-19	6.62101e-27	4.66219e-31	196	239	229	181	169	219	45	39	39
ENSG00000058262	3	128051641	128071683	SEC61A1	6.80932	-0.21569	-0.155004	-0.130661	-0.190583	0.0528337	-0.156538	0.018396	0.088618	0.152362	0.0352878	0.560127	0.0873426	0.0549644	0.194403	0.286606	0.0941322	0.771732	0.191677	3424	4616	3636	3117	3251	3105	3152	3042	2959
ENSG00000058272	12	79773563	79935460	PPP1R12A	8.11758	0.259492	0.138173	0.0154872	0.292636	0.055044	0.0724131	0.0142391	0.194935	0.885509	0.00550245	0.608724	0.499428	0.0436767	0.350922	1	0.018192	0.827037	0.690795	9883	13398	9251	6482	7470	7556	6625	6800	5607
ENSG00000058335	15	78959947	79090773	RASGRF1	0.301297	0.899302	1.56327	0.632773	1.29426	1.50801	1.5671	0.00738168	1.60945e-07	0.0818716	9.74718e-06	3.8539e-06	4.50308e-07	0.0247353	8.89657e-07	0.1813	5.33056e-05	2.03372e-05	2.24819e-06	39	68	63	45	29	54	17	15	16
ENSG00000058404	7	44217150	44334577	CAMK2B	-2.36848	1.52279	1.78259	-0.421316	1.12416	1.08686	0.173557	0.033879	0.00879595	0.694885	0.114439	0.202738	0.857889	0.0912457	0.0254006	0.893804	0.248192	0.38063	1	9	9	11	5	2	3	2	2	3
ENSG00000058453	1	16740273	16972979	CROCC	3.58868	-0.156579	0.0316291	-0.262015	0.249652	-0.191729	-0.325345	0.234164	0.805547	0.0534958	0.0399574	0.166613	0.0179207	0.417473	1	0.125038	0.10489	0.326282	0.0481169	381	669	442	281	317	295	362	325	292
ENSG00000058600	16	22297375	22335103	POLR3E	5.39159	-0.709675	-0.757382	-0.835081	-0.523414	-0.797759	-0.801992	2.55971e-09	2.31111e-10	5.55674e-12	6.21572e-06	6.60322e-11	3.47504e-11	2.18288e-08	1.64972e-09	4.08426e-11	3.50298e-05	5.63663e-10	2.43623e-10	1204	1815	1186	856	988	983	1611	1617	1313
ENSG00000058668	1	203626561	203744081	ATP2B4	5.0668	0.86648	0.964769	1.16424	0.635566	0.984342	1.23383	8.88571e-15	2.95921e-18	3.98747e-26	1.16724e-08	3.96403e-18	2.58773e-29	1.32803e-13	3.74736e-17	6.49322e-25	9.4618e-08	5.85928e-17	5.05854e-28	1156	1305	1260	948	1272	1298	478	479	501
ENSG00000058673	1	203795654	203854124	ZC3H11A	8.05257	0.0612238	0.140905	0.261159	0.194887	0.223275	0.277116	0.513011	0.130192	0.0047993	0.0351508	0.0164455	0.00275218	0.732545	0.249897	0.0146198	0.093824	0.0490193	0.00872406	8159	11859	8779	6899	8389	8248	6203	6073	5729
ENSG00000058729	5	97160867	97183260	RIOK2	5.45239	-0.693672	-0.820469	-0.81693	-0.585756	-0.79418	-0.777901	2.59336e-10	1.32222e-13	2.6467e-13	4.58801e-08	2.03061e-12	3.11222e-12	2.48128e-09	1.21449e-12	2.14296e-12	3.44475e-07	1.99143e-11	2.36159e-11	1274	1819	1188	898	1047	1046	1612	1683	1451
ENSG00000058799	1	53851719	53889834	YIPF1	3.81102	-0.176144	0.0537775	0.383121	-0.0281138	0.188904	0.376229	0.174719	0.6696	0.00196528	0.818755	0.146471	0.00248687	0.337089	0.868061	0.00631804	1	0.29105	0.00793494	376	552	449	366	496	480	325	343	310
ENSG00000058804	1	53765460	53838860	NDC1	7.28706	-0.44262	-0.763856	-0.864789	-0.615394	-0.67109	-0.747774	2.75833e-06	2.56847e-15	8.06878e-19	9.44735e-11	3.89349e-12	1.14864e-14	1.6248e-05	2.68241e-14	9.18222e-18	9.81069e-10	3.72421e-11	1.03064e-13	5133	6033	4183	3311	3429	3616	5500	5529	5035
ENSG00000058866	3	186105668	186362237	DGKG	5.63867	0.635364	0.634556	0.504289	0.645738	0.6143	0.666573	6.12797e-10	6.19749e-10	1.37831e-06	1.72068e-10	4.58053e-09	1.11432e-10	5.63164e-09	4.2476e-09	6.52399e-06	1.73969e-09	3.30073e-08	7.48594e-10	1818	2426	1850	1354	1486	1617	925	954	817
ENSG00000059122	16	2911937	2951208	FLYWCH1	3.6008	-0.509188	-0.430765	-0.225019	-0.363741	-0.473296	-0.0922864	0.000114725	0.000954923	0.0832194	0.00350907	0.000613222	0.472392	0.000534267	0.00331971	0.183883	0.0121552	0.00240123	0.669017	333	488	358	258	363	387	380	383	329
ENSG00000059145	16	1363205	1414751	UNKL	4.45962	0.0454689	-0.248672	-0.53212	0.146049	-0.282214	-0.627176	0.684606	0.030546	9.68806e-06	0.177268	0.018376	2.74591e-07	0.894624	0.0772155	4.22324e-05	0.322287	0.0539659	1.39933e-06	837	1189	695	504	502	457	660	649	560
ENSG00000059377	7	139777051	140020325	TBXAS1	4.76519	0.103341	0.402619	0.795032	0.0787509	0.186396	0.413938	0.391935	0.000602392	4.33927e-12	0.504975	0.130588	0.000497837	0.598664	0.0021644	3.20764e-11	0.708051	0.26634	0.00176726	767	999	961	614	1109	828	531	594	518
ENSG00000059378	7	140023744	140063721	PARP12	4.35797	0.0303652	0.170365	0.190164	0.152632	0.0964485	0.210643	0.788301	0.125624	0.0917519	0.158937	0.408359	0.062167	1	0.242755	0.200522	0.295252	0.647263	0.141914	656	946	736	519	656	647	535	484	461
ENSG00000059573	10	95605929	95656706	ALDH18A1	6.38287	-0.546249	-0.800484	-0.774329	-0.51875	-0.667247	-0.836113	1.3097e-08	3.03432e-16	3.41659e-15	4.6549e-08	1.14765e-11	2.9647e-17	1.02752e-07	3.37165e-15	3.12916e-14	3.49122e-07	1.05082e-10	3.13561e-16	2583	3488	2205	1795	1974	1839	3107	2831	2752
ENSG00000059588	1	234391313	234479103	TARBP1	6.60989	0.398407	0.344711	0.496282	0.176579	0.379897	0.480881	2.03212e-05	0.000236751	1.03071e-07	0.0603311	6.01345e-05	2.67099e-07	0.000106161	0.000901775	5.42026e-07	0.143533	0.000271988	1.36314e-06	3521	4000	3454	2627	3373	3245	2184	2111	1862
ENSG00000059691	4	151670504	151761023	GATB	4.46262	-0.170937	0.0870613	-0.002262	-0.0524785	-0.0899377	0.0600977	0.128532	0.425794	0.98389	0.626407	0.437267	0.590522	0.263436	0.614592	1	0.834082	0.647263	0.782366	648	932	789	518	652	662	604	559	518
ENSG00000059728	2	69897688	69942945	MXD1	3.60763	0.732261	0.776655	0.594595	1.07047	0.742974	0.816455	1.37312e-08	1.28821e-09	8.61371e-06	4.19073e-19	3.98777e-08	4.14019e-10	1.0744e-07	8.59618e-09	3.77518e-05	8.49164e-18	2.60916e-07	2.66347e-09	440	737	462	335	358	406	218	203	189
ENSG00000059758	12	96278261	96400560	CDK17	6.48439	0.418181	0.466779	0.588143	0.516248	0.41075	0.564623	3.44338e-05	3.46647e-06	4.43732e-09	2.10236e-07	5.82718e-05	1.93391e-08	0.000174028	1.65924e-05	2.60808e-08	1.44488e-06	0.000264213	1.07944e-07	2978	4223	3136	2239	2999	2869	1861	1774	1505
ENSG00000059804	12	7919230	7936275	SLC2A3	5.18392	0.931398	1.05057	0.916079	0.493683	1.44044	1.25358	5.65461e-19	3.63308e-24	4.48608e-18	3.26603e-06	1.46156e-44	5.94968e-34	1.10785e-17	6.46163e-23	4.8701e-17	1.9161e-05	6.6965e-43	1.40828e-32	1417	1386	1567	1524	1255	1542	605	592	515
ENSG00000059915	10	102402617	102421539	PSD	-2.54876	0.0321907	0.31898	0.499909	0.924943	1.57311	-0.174722	0.969702	0.689559	0.534934	0.161007	0.0231856	0.850248	1	0.885518	0.723741	0.29862	0.065034	1	4	10	5	9	5	3	3	2	4
ENSG00000060069	18	79679801	79756623	CTDP1	4.72489	0.0152038	0.0567899	0.0517979	0.110347	0.0348295	0.0624995	0.889526	0.60179	0.638792	0.297097	0.757421	0.57193	1	0.79535	0.836603	0.485537	0.970523	0.760793	855	1210	896	655	785	769	661	642	644
ENSG00000060138	12	10699089	10723312	YBX3	6.60516	-0.453404	-0.31486	-0.154616	-0.145997	-0.394996	-0.102121	1.28889e-06	0.000672947	0.0927468	0.107278	2.9099e-05	0.26555	7.92933e-06	0.00239374	0.202482	0.234086	0.000137772	0.442038	2591	4248	2904	2039	2853	2877	2841	2683	2644
ENSG00000060140	12	10618939	10674318	STYK1	-0.0878602	1.02583	1.6598	1.84495	0.211397	2.2663	2.0961	0.0201501	2.79553e-05	3.29465e-06	0.652207	4.31335e-09	4.62695e-08	0.05973	0.000120168	1.50223e-05	0.860758	3.11462e-08	2.5119e-07	24	18	38	43	38	44	11	11	5
ENSG00000060237	12	752593	911452	WNK1	8.33393	0.842437	1.13606	1.04005	0.946469	1.04983	1.17768	4.35451e-15	7.67693e-27	1.57162e-22	6.86603e-19	7.16817e-23	9.52505e-29	6.68259e-14	1.55107e-25	2.17479e-21	1.37687e-17	1.395e-21	1.81028e-27	10327	14705	12888	9011	10601	11340	4617	4058	4572
ENSG00000060339	10	68721012	68792377	CCAR1	7.49676	-0.438919	-0.414835	-0.514315	-0.288458	-0.409287	-0.45112	2.53263e-05	6.64941e-05	9.58942e-07	0.00499692	9.06784e-05	1.6004e-05	0.000130647	0.000272605	4.61851e-06	0.0166881	0.00040064	6.81566e-05	5324	7829	5512	4107	4523	4595	5912	5822	4908
ENSG00000060491	20	62804835	62814000	OGFR	4.03384	-0.938212	-0.860044	-0.788921	-0.686691	-0.826797	-0.857834	1.73727e-12	6.38556e-11	2.74677e-09	4.89734e-08	1.31779e-09	1.62065e-10	2.09873e-11	4.76671e-10	1.64181e-08	3.66205e-07	1.00279e-08	1.07305e-09	414	653	445	338	411	381	626	659	543
ENSG00000060558	19	3136193	3163769	GNA15	-4.50694	0.568985	1.4955	0.718799	0.736938	-3.35278	-0.161921	0.647603	0.153854	0.567289	0.506396	0.193332	0.913364	0.860719	0.286878	0.758326	0.709405	0.36788	1	2	3	4	0	2	1	2	1	0
ENSG00000060566	19	4153601	4173054	CREB3L3	-2.8689	2.60445	2.57907	3.74583	1.95501	-2.83738	3.37566	0.0119135	0.0127514	1.99855e-05	0.0693256	0.288665	0.00033015	0.0372469	0.0356751	8.40972e-05	0.161433	0.500182	0.00120621	6	5	6	0	12	9	0	2	0
ENSG00000060642	1	26787472	26798398	PIGV	3.38558	-0.603386	-0.133929	-0.271948	-0.299201	-0.210612	-0.408779	9.7986e-06	0.296111	0.0415946	0.0170093	0.123896	0.00277566	5.3671e-05	0.484925	0.1004	0.0493841	0.257229	0.00879688	261	427	368	259	294	260	315	296	302
ENSG00000060656	1	29236516	29326813	PTPRU	4.03352	-0.499443	0.654047	1.31981	-0.157271	0.814033	1.30571	0.000360588	7.90911e-08	4.52839e-30	0.219951	7.29008e-11	3.24879e-29	0.00154754	4.50091e-07	8.78332e-29	0.383958	6.20324e-10	6.32599e-28	256	430	580	481	809	779	275	284	274
ENSG00000060688	1	31259568	31296782	SNRNP40	5.92567	-0.736287	-1.23889	-1.41504	-0.825637	-1.1565	-1.33585	1.85099e-12	4.9996e-30	4.95214e-37	2.15428e-15	6.9018e-26	1.58871e-33	2.23147e-11	1.17464e-28	1.26662e-35	3.44378e-14	1.58737e-24	3.6904e-32	1969	2452	1415	1112	1101	1131	2652	2636	2272
ENSG00000060709	12	130396137	130716281	RIMBP2	-3.36011	0.592381	-0.383473	0.346668	1.33607	0.021396	-1.09013	0.514285	0.723583	0.725845	0.0656298	0.984754	0.405352	0.733793	0.920107	0.926782	0.154112	1	0.609124	4	9	2	2	3	1	3	2	1
ENSG00000060718	1	102876467	103108496	COL11A1	4.094	0.347633	0.566889	1.09715	0.218986	0.806353	0.930088	0.00954	1.49626e-05	3.9522e-18	0.0959419	1.17601e-09	4.99526e-13	0.0305457	6.65123e-05	4.3039e-17	0.213774	8.99214e-09	3.98263e-12	491	595	582	510	739	640	339	297	254
ENSG00000060749	11	32893178	32993316	QSER1	7.65271	0.732131	0.688972	0.57738	0.794923	0.640285	0.715697	3.05434e-12	5.73323e-11	5.17577e-08	2.46983e-14	1.5239e-09	1.05656e-11	3.59528e-11	4.29999e-10	2.80221e-07	3.60188e-13	1.1536e-08	7.72355e-11	7350	10171	7263	5212	5910	6325	3575	3096	3508
ENSG00000060762	6	166364919	166383013	MPC1	3.17242	-0.0764827	-0.0514928	0.129218	-0.239245	0.269174	0.280784	0.61182	0.731092	0.388157	0.103968	0.0756349	0.0573423	0.823235	0.928134	0.600039	0.22769	0.183022	0.132023	278	329	288	267	287	310	222	249	204
ENSG00000060971	3	38103129	38137242	ACAA1	4.17884	-0.346546	-0.292961	-0.222643	-0.49342	-0.282269	-0.0160854	0.00243291	0.0097466	0.0519242	1.03979e-05	0.0172121	0.886152	0.00895521	0.0279723	0.122084	5.65794e-05	0.0511031	1	529	633	559	418	516	579	537	520	492
ENSG00000060982	12	24810022	24949459	BCAT1	5.16809	-0.0577593	-0.452433	-0.649979	0.186971	-0.182646	-0.526721	0.589862	4.38036e-05	1.18107e-08	0.0707841	0.0990214	3.10159e-06	0.800669	0.000184233	6.72559e-08	0.164347	0.211718	1.42801e-05	1339	2102	1037	928	795	842	1110	1131	970
ENSG00000061273	12	47782722	47833132	HDAC7	5.24916	-0.0388103	-0.0364474	-0.202319	-0.0176551	-0.0589763	-0.0476608	0.731427	0.746874	0.0799274	0.87374	0.609951	0.676526	0.945229	0.944017	0.177468	1	0.828511	0.879947	1260	1694	1285	939	1007	1090	1124	974	888
ENSG00000061337	8	20246165	20303963	LZTS1	-4.43262	-3.73373	0.716115	-0.578796	0.355994	-3.73373	1.33349	0.0917685	0.507328	0.68423	0.737444	0.134252	0.188825	0.215013	0.709203	0.885712	0.924632	0.270745	0.336675	0	3	3	0	1	4	0	2	2
ENSG00000061455	5	123089121	123194266	PRDM6	1.19577	1.85281	2.36272	2.36982	2.1041	2.3542	2.34542	6.63523e-10	1.40248e-17	7.08118e-17	1.37123e-14	1.72443e-15	2.85809e-16	6.06746e-09	1.70609e-16	7.21194e-16	2.05556e-13	2.12965e-14	2.85507e-15	71	112	103	76	91	87	11	17	17
ENSG00000061492	5	138083892	138092365	WNT8A	-7.36623	0	0	0	0	0	3.19086	1	1	1	1	1	0.108272	1	1	1	1	1	0.215003	0	0	0	0	0	1	0	0	0
ENSG00000061656	20	35615892	35621049	SPAG4	-0.212283	0.0638142	0.620081	0.444072	0.463264	0.966428	0.0713689	0.880001	0.110204	0.278669	0.218126	0.0143116	0.870326	1	0.235584	0.459378	0.381077	0.0432382	1	24	42	36	34	28	21	26	14	13
ENSG00000061676	2	182909115	183038858	NCKAP1	8.58143	0.2356	0.264574	0.32981	0.258836	0.329564	0.372167	0.0145898	0.00599904	0.000594532	0.00708209	0.000614219	0.00010299	0.0446154	0.0181857	0.00207155	0.0228645	0.00240433	0.000400275	12414	16714	12896	10013	11862	11878	8406	8108	7762
ENSG00000061794	12	27710773	27756295	MRPS35	7.51148	-0.710301	-0.971211	-0.945199	-0.637794	-0.915266	-0.975192	1.67869e-11	1.58831e-19	1.46406e-18	1.07593e-09	1.85105e-17	1.47357e-19	1.82922e-10	2.1918e-18	1.6383e-17	9.83865e-09	2.61961e-16	1.76732e-18	5410	7537	4597	3547	4115	3919	7118	7216	6069
ENSG00000061918	4	155758992	155807591	GUCY1B3	1.06782	0.0556476	0.0702788	0.275609	0.0124536	0.0309131	-0.040301	0.825201	0.77893	0.270879	0.958325	0.909368	0.87894	1	0.979004	0.44789	1	1	1	70	90	72	52	73	57	46	61	48
ENSG00000061936	12	131711081	131799737	SFSWAP	6.27273	0.16757	0.191474	0.118392	0.219402	0.128114	0.264361	0.120674	0.0755062	0.276541	0.0397009	0.242134	0.0142001	0.255661	0.169179	0.456172	0.104339	0.443387	0.0392067	2558	3513	2648	1881	2213	2381	1862	1870	1520
ENSG00000061938	3	195863364	195911945	TNK2	3.57641	0.393306	0.477532	0.382322	0.46465	0.560526	0.478044	0.0026691	0.000221751	0.00420429	0.000196701	3.13114e-05	0.000313422	0.0097516	0.000848158	0.0129132	0.000868417	0.000147567	0.00114762	403	561	435	342	358	372	258	236	213
ENSG00000061987	12	62466817	62600479	MON2	7.42379	0.749989	0.80564	0.870487	0.471763	0.807842	0.859926	1.99734e-15	1.12796e-17	2.09889e-20	7.65914e-07	1.51035e-17	6.60307e-20	3.13548e-14	1.37838e-16	2.61709e-19	4.8984e-06	2.1514e-16	8.10024e-19	6098	6662	6453	4797	5934	5728	3063	2784	2515
ENSG00000062038	16	68636189	68722616	CDH3	-2.09497	-1.85693	-0.91512	-3.17664	-0.880767	-0.493813	-0.118534	0.0328672	0.22317	0.0040812	0.2107	0.51616	0.864471	0.088774	0.388109	0.0125528	0.369862	0.719131	1	3	8	6	6	1	9	11	12	3
ENSG00000062096	X	3041471	3112726	ARSF	-6.16724	-2.02551	-2.02551	2.04608	0.639479	-2.02551	-2.02551	0.397202	0.393648	0.171201	0.700532	0.452428	0.424617	0.598664	0.577526	0.309936	0.889253	0.647263	0.609124	0	1	0	0	2	0	1	0	0
ENSG00000062194	5	57173948	57264679	GPBP1	7.24021	-0.377387	-0.457849	-0.455585	-0.341335	-0.394146	-0.397064	0.00098352	6.97286e-05	7.83987e-05	0.00270527	0.000626948	0.000552272	0.00389846	0.00028513	0.000308132	0.00961315	0.00245196	0.00195098	4668	6341	4495	3487	3958	4008	4770	5137	4069
ENSG00000062282	11	75759512	75801535	DGAT2	0.569293	-1.67915	-2.60589	-1.52003	-0.805152	-2.27164	-2.38153	4.51836e-11	2.45289e-18	3.67324e-09	5.4191e-05	5.29235e-13	4.82548e-15	4.68935e-10	3.12432e-17	2.17087e-08	0.000264205	5.44086e-12	4.43581e-14	30	73	16	15	30	16	80	77	65
ENSG00000062370	19	44326555	44367217	ZNF112	2.67892	0.0598673	-0.322908	-0.326694	-0.244048	-0.699917	-0.684911	0.732636	0.0765713	0.0790875	0.162286	0.000496333	0.000455096	0.946477	0.171412	0.175782	0.300737	0.00197049	0.00162711	260	279	203	116	178	135	198	220	157
ENSG00000062485	12	56271699	56300392	CS	6.33859	-0.0954182	-0.190525	-0.000528145	-0.0626885	-0.177926	0.00475358	0.347315	0.0622102	0.995839	0.532021	0.085567	0.962596	0.576458	0.144548	1	0.736844	0.203824	1	2522	3418	2404	1800	2411	2353	2098	1993	2106
ENSG00000062524	15	41503638	41513887	LTK	-4.01889	1.12156	1.09676	0.718495	1.13033	0.0206234	-0.162224	0.320107	0.330404	0.56764	0.276255	0.989167	0.913251	0.540146	0.532288	0.758413	0.465822	1	1	3	4	3	1	2	1	1	2	0
ENSG00000062598	20	46366049	46432985	ELMO2	5.05467	0.239176	0.123358	0.113621	0.234874	0.0202127	-0.0187853	0.0305701	0.268665	0.313626	0.0306312	0.861091	0.86956	0.0833437	0.445136	0.509174	0.083088	1	1	1209	1597	1136	785	992	880	869	730	761
ENSG00000062650	10	86435256	86521815	WAPAL	7.13869	-0.101184	-0.243919	-0.295512	-0.0700431	-0.14962	-0.314025	0.313522	0.0160736	0.00376905	0.482164	0.140225	0.00212603	0.531721	0.044014	0.0116378	0.682497	0.280555	0.00687278	4695	6356	4330	3431	3673	3526	4109	4063	3439
ENSG00000062716	17	59707192	59842255	VMP1	9.04643	0.0206991	0.196346	0.2562	-0.112649	0.233395	0.143202	0.87875	0.143768	0.0557266	0.409712	0.0819415	0.288044	1	0.270018	0.128685	0.596881	0.196175	0.473535	16527	19963	19006	14474	17417	15660	14012	13385	10240
ENSG00000062725	17	60443149	60526219	APPBP2	6.52695	-0.106078	-0.0877594	0.0785803	-0.0667932	-0.0837057	0.0115778	0.272959	0.36346	0.41253	0.484656	0.392057	0.904474	0.472241	0.576663	0.600039	0.685519	0.64154	1	2822	3842	2910	2166	2871	2665	2414	2444	2139
ENSG00000062822	19	50384204	50418018	POLD1	4.84894	-0.496888	-0.983425	-1.53382	-0.567127	-1.0521	-1.57771	4.31638e-05	8.14778e-15	6.33331e-30	2.4165e-06	8.27015e-16	3.88108e-31	0.000215068	8.22863e-14	1.21961e-28	1.44514e-05	1.04199e-14	8.18733e-30	1050	1325	763	540	458	432	1234	1203	981
ENSG00000063015	17	28954901	29006440	SEZ6	-3.74676	1.08445	1.61252	1.23426	0.709195	2.02545	2.5432	0.413603	0.179704	0.356143	0.585119	0.0970828	0.0167711	0.616256	0.326942	0.566548	0.794421	0.208629	0.0453441	2	2	3	3	2	5	1	0	1
ENSG00000063046	12	53006158	53042209	EIF4B	10.1422	-0.639856	-0.448695	-0.44535	-0.391283	-0.43224	-0.544613	1.51172e-06	0.000639819	0.000702367	0.00279785	0.0010001	3.82598e-05	9.20453e-06	0.00228897	0.00242262	0.00991489	0.00376214	0.000156835	30173	47492	35074	26332	30907	28055	36773	39504	32057
ENSG00000063127	19	49289638	49325225	SLC6A16	3.77578	2.60908	3.14651	3.6332	2.19212	3.19574	3.46593	2.30161e-57	4.5936e-93	8.58989e-132	2.03478e-40	8.91417e-90	1.23555e-115	1.48532e-55	5.19018e-91	1.70397e-129	9.32286e-39	1.18335e-87	2.10423e-113	385	382	569	437	701	607	47	49	49
ENSG00000063176	19	48619291	48630717	SPHK2	2.50992	-0.227701	-0.0128448	-0.130491	0.169752	-0.156601	-0.117745	0.156466	0.93401	0.422279	0.237162	0.358178	0.471189	0.308645	1	0.603421	0.409862	0.59384	0.667612	165	288	195	131	158	155	158	143	144
ENSG00000063177	19	48615328	48619536	RPL18	7.54303	-0.794799	-1.05389	-0.956757	-0.705304	-0.908519	-1.0266	1.58394e-14	1.5136e-23	7.41081e-20	5.78244e-12	4.63845e-18	2.19583e-22	2.31866e-13	2.58787e-22	8.94653e-19	6.80426e-11	6.81861e-17	3.09625e-21	5402	7615	4596	3773	4322	4004	7962	7151	6504
ENSG00000063180	19	48637942	48646312	CA11	1.88105	-1.60324	-0.877808	0.056512	-1.69764	-1.02458	-0.473434	9.82234e-12	3.23344e-05	0.76748	3.0686e-14	9.64494e-06	0.0218471	1.09702e-10	0.000138108	0.971539	4.4417e-13	4.85837e-05	0.0576659	54	67	91	61	153	103	139	138	102
ENSG00000063241	19	55452985	55462343	ISOC2	3.74268	-1.04437	-1.05778	-1.05867	-1.00194	-0.97494	-1.14203	6.02603e-14	2.73012e-14	7.21099e-14	7.48837e-14	1.14284e-11	1.67971e-15	8.38528e-13	2.64548e-13	6.04895e-13	1.04954e-12	1.04676e-10	1.58926e-14	343	468	346	272	304	279	602	558	472
ENSG00000063244	19	55654146	55674715	U2AF2	7.65083	-0.734153	-0.733841	-1.04736	-0.513288	-0.777759	-0.983637	1.49531e-10	1.50658e-10	4.43027e-19	5.13614e-06	1.60389e-11	3.85463e-17	1.46852e-09	1.09195e-09	5.11996e-18	2.92812e-05	1.45182e-10	4.05718e-16	5709	8815	5814	4186	4113	4180	7199	8014	6651
ENSG00000063245	19	55675226	55709858	EPN1	4.90793	-0.0109879	0.0290223	0.00533982	0.0285648	-0.067696	0.0676153	0.921301	0.793083	0.962042	0.792159	0.556242	0.545501	1	0.993895	1	0.980784	0.766834	0.734622	940	1280	984	683	851	864	716	745	718
ENSG00000063322	19	39391303	39400637	MED29	5.88159	-0.678852	-0.677422	-0.546033	-0.660244	-0.553792	-0.427875	3.52659e-11	3.68205e-11	8.70083e-08	6.01025e-11	8.09028e-08	2.35174e-05	3.70075e-10	2.80435e-10	4.61379e-07	6.36638e-10	5.13463e-07	9.85317e-05	1564	2099	1594	1289	1535	1620	2059	1957	1755
ENSG00000063438	5	304176	438291	AHRR	2.47274	1.77965	1.42828	0.571553	1.89752	1.28255	0.766275	1.37899e-27	5.60165e-17	0.00407836	1.16774e-34	4.9355e-12	8.06523e-05	3.9463e-26	6.543e-16	0.0125452	4.47034e-33	4.6748e-11	0.000318338	297	427	237	159	115	128	70	68	61
ENSG00000063587	X	153334155	153360110	ZNF275	3.57817	0.427812	0.775609	0.9907	0.68707	0.757297	1.09732	0.00287987	1.76301e-08	4.74155e-13	3.11478e-07	1.62413e-07	6.94008e-16	0.0104397	1.06805e-07	3.75719e-12	2.09248e-06	9.99702e-07	6.74927e-15	338	536	438	321	447	468	221	177	181
ENSG00000063601	X	150692971	150765103	MTMR1	5.61883	0.273581	-0.0312567	-0.0139508	0.0980276	0.134597	0.12215	0.00491815	0.753609	0.889448	0.312381	0.18008	0.219169	0.0170091	0.95153	1	0.504262	0.349791	0.384303	1849	2169	1524	1269	1356	1449	1223	1201	1099
ENSG00000063660	2	240435671	240468078	GPC1	4.82463	-0.107093	-0.0643305	-0.0792123	-0.0999577	0.126801	0.243794	0.316962	0.545395	0.463202	0.337657	0.239511	0.0201956	0.5362	0.754459	0.654278	0.511304	0.439114	0.053615	881	1173	924	783	804	978	773	733	680
ENSG00000063761	14	77800083	77935012	ADCK1	4.1313	0.748969	0.835146	0.955601	0.611729	0.861113	0.895832	2.10232e-08	2.80693e-10	5.95217e-13	3.37299e-06	2.89482e-10	2.18695e-11	1.60855e-07	1.98645e-09	4.68776e-12	1.97387e-05	2.33357e-09	1.55981e-10	606	730	655	495	626	584	289	308	234
ENSG00000063854	16	1795620	1827194	HAGH	4.63916	-0.402219	-0.450764	-0.348882	-0.389774	-0.232765	-0.481135	0.000519669	0.000105377	0.00276082	0.000565826	0.0472176	4.86837e-05	0.00217073	0.000422392	0.00868522	0.00230268	0.121482	0.000197363	773	1033	761	657	718	637	819	830	705
ENSG00000063978	4	2462220	2625320	RNF4	6.19243	-0.261866	-0.249724	-0.428232	-0.268601	-0.179265	-0.213768	0.00678982	0.00970815	1.40068e-05	0.00498654	0.0660589	0.0276035	0.022917	0.0278688	5.99509e-05	0.0166598	0.162921	0.0692379	2278	3004	2339	1823	1817	2050	2171	2165	1955
ENSG00000064012	2	201233443	201287711	CASP8	5.63233	-0.321374	-0.31757	-0.393679	-0.179108	-0.33549	-0.357696	0.00508331	0.00557455	0.00069293	0.110233	0.00402997	0.00202511	0.0175352	0.0170143	0.00239243	0.239921	0.0135554	0.00656966	1534	2243	1566	1148	1306	1302	1545	1588	1286
ENSG00000064042	4	41359607	41700044	LIMCH1	8.87357	1.06227	1.26315	1.20479	0.924861	1.3934	1.39466	7.60941e-28	2.51898e-39	1.05534e-35	2.5201e-21	9.31188e-48	6.08352e-48	2.19923e-26	8.53836e-38	2.55515e-34	5.73934e-20	4.68452e-46	2.29367e-46	16513	19890	19325	15699	16316	18097	6338	6205	5672
ENSG00000064102	12	26905181	26938326	ASUN	6.25028	-0.61373	-1.08959	-1.43043	-0.485319	-1.24834	-1.42697	3.03927e-09	3.33027e-24	6.16268e-38	1.81482e-06	1.15574e-29	1.11885e-37	2.57486e-08	5.93213e-23	1.63742e-36	1.10423e-05	3.14744e-28	3.07819e-36	2568	3719	1880	1250	1305	1272	3029	3207	2811
ENSG00000064115	12	26973195	27014434	TM7SF3	6.9283	-0.308933	-0.284261	0.0185552	-0.258533	-0.17998	-0.0231957	0.00303483	0.00626781	0.855922	0.0122457	0.0838527	0.821064	0.0109503	0.0189347	1	0.0374865	0.200339	1	3554	4876	3681	2937	3992	3771	3596	3580	2976
ENSG00000064195	17	49990005	49995224	DLX3	-7.04321	3.01395	0	0	0	0	0	0.122715	1	1	1	1	1	0.255661	1	1	1	1	1	1	0	0	0	0	0	0	0	0
ENSG00000064199	11	124673798	124697518	SPA17	4.47559	-0.898145	-0.983812	-0.91159	-0.846352	-0.842466	-0.88499	3.52958e-09	1.30256e-10	2.84994e-09	1.33592e-08	4.95652e-08	7.9842e-09	2.96864e-08	9.48215e-10	1.70085e-08	1.07443e-07	3.20338e-07	4.61816e-08	592	813	568	465	525	520	865	969	710
ENSG00000064205	20	44714844	44728509	WISP2	2.08251	-0.283367	-0.209885	-0.760394	-0.196536	0.0891092	-0.235174	0.158461	0.290355	0.000501574	0.301606	0.658565	0.250855	0.311804	0.476751	0.00176723	0.489701	0.87537	0.430713	140	197	150	137	90	126	141	148	104
ENSG00000064225	3	98732236	98821201	ST3GAL6	5.53952	-0.539122	-0.819011	-0.83811	-0.413469	-1.07749	-0.968728	1.41828e-05	1.07567e-10	5.51378e-11	0.000689991	2.84731e-16	7.15916e-14	7.57945e-05	7.87151e-10	3.7657e-10	0.00275216	3.70925e-15	6.05787e-13	1549	2239	1299	806	1127	1001	1845	1538	1796
ENSG00000064270	16	84368527	84464187	ATP2C2	-1.0447	-0.924434	-0.69043	0.0732552	-0.655675	-0.044228	-0.147688	0.0492161	0.122031	0.855787	0.105292	0.919756	0.728402	0.127318	0.242755	1	0.230256	1	0.931152	10	16	12	14	18	15	17	15	12
ENSG00000064300	17	49495293	49515017	NGFR	-1.94651	1.3254	0.793948	1.48312	0.610742	2.2056	2.10214	0.0531133	0.289068	0.0310349	0.394395	0.00050435	0.000719268	0.136234	0.474907	0.0771793	0.577653	0.00200004	0.00250317	10	8	7	14	10	15	4	4	1
ENSG00000064309	11	125955796	126063335	CDON	4.10536	0.875659	1.00577	1.44912	0.621365	0.915296	1.2526	1.09159e-12	9.67746e-17	7.73139e-35	3.31091e-07	8.09587e-13	2.55847e-25	1.35288e-11	1.11471e-15	1.81524e-33	2.21657e-06	8.17694e-12	4.18771e-24	560	622	624	435	746	633	254	232	217
ENSG00000064313	8	119730775	119832863	TAF2	6.76567	0.154409	0.0718944	0.114671	0.125344	0.145657	0.199981	0.136619	0.490438	0.271761	0.224702	0.16415	0.0540986	0.278218	0.690152	0.449115	0.391214	0.321819	0.125165	3669	4764	3528	2756	3195	3296	2809	2592	2206
ENSG00000064393	7	139561570	139777778	HIPK2	7.60081	1.54157	1.49633	1.43178	1.68602	1.21293	1.42554	3.20239e-61	1.31275e-57	2.30825e-52	2.9772e-74	5.05105e-37	7.75465e-52	2.22277e-59	6.93375e-56	9.58238e-51	3.05715e-72	1.79763e-35	3.28167e-50	7767	11374	7664	4674	6443	6238	2116	1946	2076
ENSG00000064419	7	128954180	129055144	TNPO3	7.50668	-0.215833	-0.414612	-0.53239	-0.201437	-0.352254	-0.492306	0.0206843	1.15201e-05	2.5437e-08	0.0298942	0.000201281	2.44142e-07	0.0611423	5.19554e-05	1.41077e-07	0.0813607	0.000850458	1.24963e-06	6148	8227	5454	4227	4419	4418	5714	5619	5114
ENSG00000064489	19	19145567	19192158	MEF2BNB-MEF2B	-1.17318	-0.00192916	0.355674	0.540024	0.347838	-0.126965	-0.0422487	0.997059	0.471264	0.276207	0.452559	0.828178	0.938931	1	0.666258	0.455685	0.646304	1	1	13	22	17	9	17	11	10	14	6
ENSG00000064490	19	19192229	19201869	RFXANK	2.69234	-1.07114	-0.857048	-0.696162	-0.807647	-0.886415	-0.698059	6.85254e-11	6.90779e-08	1.28973e-05	7.95116e-08	1.91408e-07	1.37946e-05	6.98112e-10	3.95428e-07	5.5481e-05	5.81481e-07	1.16931e-06	5.92972e-05	149	237	176	128	173	168	273	229	220
ENSG00000064545	19	19119169	19138513	TMEM161A	2.2842	-0.547728	-0.760576	-0.789743	-0.408274	-0.694764	-0.649946	0.00180434	2.3954e-05	2.18135e-05	0.012564	0.000274427	0.000396481	0.00683244	0.000103798	9.1338e-05	0.0383632	0.00113332	0.00142793	148	216	130	101	112	120	189	168	142
ENSG00000064547	19	19623668	19628930	LPAR2	-0.346484	0.370917	0.290918	0.0258304	0.0699106	-0.275201	0.721536	0.330928	0.449581	0.950794	0.850726	0.555772	0.053537	0.553311	0.640506	1	1	0.766308	0.124017	27	29	26	13	19	30	18	12	18
ENSG00000064601	20	45890144	45898820	CTSA	6.469	-0.2042	0.559026	0.864757	0.0153517	0.602996	0.838492	0.0396252	2.61394e-09	9.13805e-21	0.873557	1.97904e-10	1.59372e-19	0.104814	1.6922e-08	1.16013e-19	1	1.62155e-09	1.90814e-18	2016	3110	3484	2666	3786	3615	1792	1861	1693
ENSG00000064607	19	18990888	19034023	SUGP2	6.06335	0.124836	0.0184502	-0.221826	0.234092	-0.0757417	-0.125264	0.1862	0.846187	0.0231188	0.0114628	0.437464	0.196804	0.355779	1	0.0606785	0.0352818	0.647263	0.348977	2398	3427	2268	1577	1688	1755	1810	1668	1589
ENSG00000064651	5	128083766	128189688	SLC12A2	8.84636	-0.810032	0.0862406	0.962665	-0.982471	0.227068	0.747303	7.04779e-14	0.398336	5.749e-23	2.29199e-19	0.0252892	3.43993e-14	9.76039e-13	0.58318	8.12611e-22	4.71261e-18	0.0703076	2.9742e-13	7454	8763	14126	11560	22799	19095	10284	10361	9447
ENSG00000064652	5	122843439	123029354	SNX24	5.74153	1.16069	1.0708	0.931591	0.929453	1.02706	1.04918	4.96835e-30	1.4358e-25	3.92568e-19	8.54085e-20	9.90669e-23	3.87645e-24	1.54875e-28	2.72584e-24	4.55491e-18	1.81379e-18	1.90879e-21	6.00437e-23	2192	2474	2097	1510	1674	1766	803	792	665
ENSG00000064655	20	46894624	47188844	EYA2	4.49684	0.944484	0.716526	0.671478	0.866337	0.508203	0.483364	1.3042e-17	2.0268e-10	5.05843e-09	1.37504e-15	2.15015e-05	3.93337e-05	2.3568e-16	1.45344e-09	2.96218e-08	2.22769e-14	0.000103542	0.00016101	949	1191	825	530	703	600	401	392	343
ENSG00000064666	19	1026581	1039068	CNN2	4.98536	-0.990762	-1.03278	-1.15549	-0.752655	-0.92917	-1.01232	5.18018e-20	1.64422e-21	2.70401e-25	3.43358e-13	4.51188e-17	3.19779e-20	1.0746e-18	2.54228e-20	4.24292e-24	4.52878e-12	6.16288e-16	4.00016e-19	814	1272	805	642	650	698	1316	1252	1159
ENSG00000064687	19	1040101	1065572	ABCA7	2.56076	-0.224711	0.54786	1.08503	-0.0269964	0.37003	0.78694	0.214081	0.000690173	1.98326e-12	0.870392	0.0364938	1.0708e-06	0.395545	0.00244803	1.50362e-11	1	0.0970149	5.15725e-06	127	193	221	145	282	223	124	118	100
ENSG00000064692	5	122311354	122464219	SNCAIP	-0.892449	2.47783	2.21938	2.77327	1.34718	3.08004	2.67676	4.43443e-05	0.000420545	2.98932e-06	0.0474629	1.55533e-07	1.01509e-05	0.000220446	0.00154423	1.36712e-05	0.117298	9.59896e-07	4.4217e-05	20	12	17	23	22	20	1	6	1
ENSG00000064703	1	111755245	111768016	DDX20	5.23018	-0.643786	-0.866743	-0.839259	-0.554639	-0.782126	-0.877295	1.15212e-08	4.59241e-14	4.06794e-13	4.822e-07	2.04824e-11	4.74422e-14	9.11899e-08	4.37237e-13	3.24552e-12	3.16566e-06	1.83407e-10	4.06566e-13	1136	1601	991	780	888	841	1414	1451	1225
ENSG00000064726	15	83016422	83067354	BTBD1	7.44332	-0.151946	-0.386749	-0.205516	-0.31174	-0.248061	-0.133939	0.14045	0.000219949	0.0473757	0.00265126	0.0173956	0.194358	0.285172	0.00084182	0.112596	0.00943871	0.0515606	0.345195	5840	6926	5053	4129	5037	5147	5236	5298	4424
ENSG00000064763	12	29149103	29340980	FAR2	1.55233	-0.318432	-0.391095	-0.0411426	-0.445783	-0.424403	-0.213497	0.100571	0.0451761	0.829514	0.0153194	0.0477183	0.281338	0.23241	0.1087	1	0.044978	0.122589	0.463763	94	114	91	66	102	88	93	91	86
ENSG00000064787	20	53936777	54070594	BCAS1	3.41291	-1.67199	-0.496233	0.511137	-2.05265	-0.0991697	0.66039	7.20452e-18	0.00328002	0.000966568	4.10961e-26	0.555263	1.63446e-05	1.32037e-16	0.0103888	0.00327479	1.16649e-24	0.765757	6.95176e-05	116	118	267	261	472	509	260	326	265
ENSG00000064835	3	87259404	87276587	POU1F1	-2.75215	-1.89257	-1.3645	-1.18669	-1.72462	-1.51196	-2.62348	0.0346085	0.09206	0.14854	0.0285595	0.103646	0.0145194	0.0930094	0.200881	0.280125	0.0781915	0.220016	0.0400313	2	3	3	2	3	1	9	5	4
ENSG00000064886	1	111200771	111243440	CHI3L2	-5.5603	0	3.89752	3.15493	2.66499	0	0	1	0.0307288	0.1117	0.157125	1	1	1	0.0773697	0.220096	0.293601	1	1	0	1	2	0	1	0	0	0	0
ENSG00000064932	19	1107636	1174283	SBNO2	4.09918	-0.371063	-0.420704	-0.71864	0.0529029	-0.806547	-0.806091	0.00248188	0.000626355	2.67811e-08	0.64431	1.74267e-09	7.72997e-10	0.009122	0.00224494	1.48296e-07	0.852223	1.31266e-08	4.86352e-09	553	983	544	309	389	356	599	564	486
ENSG00000064933	2	189784085	189877629	PMS1	5.43276	0.492714	0.202904	0.0217984	0.361616	0.030662	0.0998072	2.98206e-06	0.059576	0.843336	0.000568571	0.783764	0.363339	1.74861e-05	0.139194	1	0.00231277	0.999035	0.575939	1759	2128	1465	965	1136	1166	1030	1003	849
ENSG00000064961	19	3572777	3579088	HMG20B	4.56745	-0.388913	-0.516328	-0.652413	-0.533625	-0.444756	-0.635379	0.0077334	0.000461283	1.4618e-05	0.000243456	0.00295814	2.4557e-05	0.0257679	0.00168319	6.24827e-05	0.00104897	0.0102448	0.000102653	751	900	700	546	560	551	750	871	645
ENSG00000064989	2	187343129	187448460	CALCRL	-0.997838	0.114409	0.983831	2.06284	-0.283333	1.31153	1.99664	0.856259	0.0668086	7.39972e-06	0.648203	0.0176966	2.06801e-05	1	0.153929	3.26071e-05	0.85651	0.0523416	8.71777e-05	8	8	15	14	28	26	8	4	5
ENSG00000064995	6	34877778	34888089	TAF11	4.58137	-0.511927	-0.656084	-0.715448	-0.65632	-0.813062	-0.53375	7.68801e-05	5.4819e-07	7.76109e-08	3.3016e-07	2.72537e-09	4.74441e-05	0.000367536	2.86211e-06	4.13494e-07	2.21158e-06	2.00782e-08	0.000192696	750	899	691	460	583	643	829	910	725
ENSG00000064999	6	34889265	35091413	ANKS1A	5.38174	1.0929	1.19815	1.22325	1.02154	1.04539	1.16632	2.69494e-22	7.06202e-27	1.23573e-27	4.60444e-20	1.09862e-19	5.3381e-25	6.26004e-21	1.42931e-25	2.155e-26	9.91089e-19	1.77492e-18	8.57263e-24	1533	1933	1679	1121	1502	1404	621	565	472
ENSG00000065000	19	2100988	2164465	AP3D1	6.40788	-0.426085	-0.27847	-0.438289	-0.167052	-0.223581	-0.324392	7.34491e-06	0.00301753	4.58269e-06	0.0701224	0.0183888	0.000630336	4.09899e-05	0.00961407	2.06153e-05	0.163017	0.0539659	0.00220998	2393	3794	2699	2081	2124	2235	2589	2498	2319
ENSG00000065029	6	35258909	35295985	ZNF76	3.30895	-0.00905898	-0.204337	0.0197219	-0.389041	-0.15575	0.133853	0.957391	0.236304	0.908282	0.0227791	0.38226	0.430452	1	0.39907	1	0.063822	0.628772	0.615968	334	340	297	228	305	321	247	304	223
ENSG00000065054	16	2025356	2039026	SLC9A3R2	3.73708	-1.29836	-0.749015	-0.58604	-0.948455	-0.79687	-0.519107	3.03985e-19	3.34399e-08	1.5285e-05	1.55184e-12	2.21474e-08	0.000120713	6.05767e-18	1.97644e-07	6.5158e-05	1.9274e-11	1.48413e-07	0.00046425	257	434	383	275	377	384	485	528	443
ENSG00000065057	16	2039815	2047866	NTHL1	3.04595	-1.05863	-1.35	-1.41495	-0.980929	-1.4521	-1.07864	1.11342e-11	5.13208e-17	1.56565e-17	3.94084e-11	3.60534e-17	1.51144e-11	1.2376e-10	6.01061e-16	1.6524e-16	4.25964e-10	4.97326e-16	1.09162e-10	226	316	188	130	158	194	353	397	334
ENSG00000065060	6	34792015	34883138	UHRF1BP1	5.42477	0.331734	0.199766	0.426615	0.253758	0.464786	0.494776	0.000997518	0.0496509	2.33342e-05	0.0107962	5.12839e-06	8.50502e-07	0.00394722	0.118446	9.72622e-05	0.0334453	2.66321e-05	4.12698e-06	1454	1825	1351	1205	1390	1417	908	880	871
ENSG00000065135	1	109548611	109618321	GNAI3	7.42265	-0.640694	-1.05819	-1.10447	-0.712616	-0.930874	-1.11515	6.60223e-10	3.98575e-23	9.0165e-25	6.79709e-12	2.32972e-18	3.72327e-25	6.03887e-09	6.67088e-22	1.38798e-23	7.94998e-11	3.49538e-17	6.04327e-24	5579	7032	4253	3448	3621	3495	7071	7027	5955
ENSG00000065150	13	97953658	98024297	IPO5	8.17482	-0.380076	-0.843064	-1.04468	-0.290605	-0.853993	-1.17066	0.000119715	1.31275e-16	6.15015e-24	0.00302462	7.4941e-17	4.09483e-29	0.000555284	1.49729e-15	9.11764e-23	0.0106439	1.00709e-15	7.93357e-28	10209	14391	7541	5555	5765	5137	10791	10436	9390
ENSG00000065154	10	124397303	124418976	OAT	6.54829	0.013465	-0.461667	-0.372441	-0.233833	-0.0305299	-0.306539	0.897085	1.78352e-05	0.000522659	0.0261067	0.77197	0.00415433	1	7.8542e-05	0.00183744	0.0721264	0.986594	0.0128456	3521	3930	2579	2581	2412	2455	2724	2904	2408
ENSG00000065183	1	117929720	117966542	WDR3	6.53774	-0.866168	-1.45019	-1.51612	-0.741019	-1.48094	-1.58528	2.05375e-15	4.91556e-37	1.42191e-39	5.31394e-12	1.47385e-37	1.48878e-42	3.22259e-14	1.53093e-35	4.03602e-38	6.28474e-11	5.3489e-36	4.73819e-41	2924	4225	1986	1443	1668	1546	4254	4399	3632
ENSG00000065243	1	88684222	88836255	PKN2	7.17193	0.603306	0.62441	0.649758	0.490666	0.618335	0.718683	2.80858e-11	5.16108e-12	7.66836e-13	6.17772e-08	1.28062e-11	1.80827e-15	2.98042e-10	4.21692e-11	5.98805e-12	4.56664e-07	1.16829e-10	1.70628e-14	5094	6242	5263	3890	4709	4803	2735	2626	2366
ENSG00000065268	19	984271	998438	WDR18	2.72283	-0.6837	-0.850603	-0.847445	-0.941603	-1.29333	-0.917301	4.32784e-05	5.72896e-07	1.09778e-06	1.16673e-08	1.26826e-11	1.98406e-07	0.000215608	2.98486e-06	5.25529e-06	9.45983e-08	1.15822e-10	1.02409e-06	204	226	185	101	163	151	279	267	210
ENSG00000065308	6	52497402	52576915	TRAM2	5.85869	0.00201892	-0.057764	-0.158581	0.197604	-0.197177	-0.0960909	0.983318	0.551153	0.107436	0.0352821	0.0487926	0.327701	1	0.76099	0.220096	0.0941241	0.125037	0.52949	1943	2948	1898	1279	1556	1580	1585	1457	1427
ENSG00000065320	17	9021542	9244000	NTN1	-0.889111	0.956824	1.74523	0.936255	1.04774	1.27107	1.23741	0.0758918	0.000256493	0.0923814	0.0357678	0.0210003	0.0204457	0.182392	0.000972939	0.201796	0.0952525	0.0595552	0.05425	17	24	30	16	15	18	4	11	5
ENSG00000065325	17	9822206	9892102	GLP2R	5.68093	-0.118612	0.92324	1.5477	-0.317661	1.27326	1.65035	0.273085	1.18888e-20	1.00988e-58	0.00311962	3.3398e-38	4.02386e-67	0.472365	1.75063e-19	5.00114e-57	0.0109518	1.22998e-36	2.43898e-65	902	1041	1891	1789	2563	2676	785	780	691
ENSG00000065328	10	13161554	13211104	MCM10	6.46592	-0.545563	-1.03227	-1.96143	-0.545822	-1.07244	-1.67269	1.83296e-07	1.75996e-21	2.41203e-62	1.48604e-07	1.95268e-22	6.06973e-48	1.25676e-06	2.71402e-20	1.30966e-60	1.04546e-06	3.69305e-21	2.29095e-46	3142	4162	2283	1648	1054	1252	3659	3758	3152
ENSG00000065357	12	55927319	55954027	DGKA	3.07907	-0.041579	0.0220392	0.669614	-0.32892	0.19934	0.815387	0.783859	0.883059	2.18123e-06	0.0276281	0.199274	5.18499e-09	0.998901	1	1.01281e-05	0.0758464	0.375317	3.0501e-08	234	254	249	209	343	369	208	175	172
ENSG00000065361	12	56079857	56103505	ERBB3	1.61286	-0.566239	-0.483509	1.50309	-0.970797	0.141126	1.05691	0.0215332	0.0454144	1.85267e-16	6.42921e-05	0.551887	7.29487e-08	0.0634154	0.109241	1.83392e-15	0.00030922	0.761582	3.90024e-07	51	51	55	63	192	137	57	59	58
ENSG00000065371	3	123968521	123992178	ROPN1	-7.7953	3.01395	0	0	2.66499	0	0	0.122713	1	1	0.15641	1	1	0.255661	1	1	0.293601	1	1	1	1	0	0	0	0	0	0	0
ENSG00000065413	2	196967017	197311173	ANKRD44	4.19031	1.18399	1.01239	0.779122	1.04089	0.87375	1.20132	3.06487e-17	9.73077e-13	1.04401e-07	6.69893e-14	3.42532e-09	2.20906e-17	5.41243e-16	8.3967e-12	5.48855e-07	9.42303e-13	2.49298e-08	2.3564e-16	781	937	706	476	528	688	291	293	209
ENSG00000065427	16	75627474	75648643	KARS	7.63373	-0.827513	-1.14417	-1.33885	-0.692634	-1.24274	-1.23965	3.94412e-13	9.59575e-23	1.24599e-29	7.83869e-10	5.87343e-26	5.76111e-26	5.07187e-12	1.57507e-21	2.35651e-28	7.31548e-09	1.35621e-24	9.74032e-25	5973	8689	4883	3385	3751	3907	8292	8892	7240
ENSG00000065457	16	75596981	75623300	ADAT1	4.38184	-0.318172	-0.053313	0.0284606	-0.210757	-0.0313625	0.141166	0.0104402	0.658949	0.81477	0.0779024	0.80146	0.241434	0.0331421	0.85984	1	0.178336	1	0.417844	564	805	690	520	642	675	523	577	518
ENSG00000065485	3	123067062	123225227	PDIA5	5.75219	0.862389	0.758375	0.597345	0.536801	0.878012	0.643895	7.51632e-19	9.27758e-15	2.19787e-09	4.34113e-08	6.58533e-19	1.04922e-10	1.4595e-17	9.33184e-14	1.32598e-08	3.27136e-07	1.02229e-17	7.0635e-10	2203	2329	2087	1683	1641	1648	947	972	871
ENSG00000065491	6	37257772	37332970	TBC1D22B	3.87964	0.634908	0.737098	0.823544	0.637519	0.767125	0.96859	2.96145e-07	1.5914e-09	2.40534e-11	8.84521e-08	1.85425e-09	1.84874e-15	1.97806e-06	1.05328e-08	1.6931e-10	6.43762e-07	1.3922e-08	1.74352e-14	495	657	541	410	505	543	253	252	229
ENSG00000065518	3	120596309	120602500	NDUFB4	5.25725	-0.347957	-0.102706	0.0589581	-0.355022	-0.108363	0.0317623	0.00103722	0.32171	0.567887	0.000635796	0.308378	0.759393	0.00409181	0.521176	0.758413	0.00255027	0.521527	0.960709	1049	1383	1266	936	1245	1188	1080	988	1006
ENSG00000065526	1	15847864	15940460	SPEN	6.96297	0.98843	1.00562	0.949944	1.1953	0.914328	1.05506	1.57032e-22	2.52745e-23	9.75743e-21	3.41034e-33	4.53656e-19	1.91605e-25	3.69437e-21	4.26697e-22	1.23652e-19	1.23897e-31	7.10884e-18	3.1599e-24	4477	6846	4613	3214	3902	4081	1780	1605	1804
ENSG00000065534	3	123610049	123884331	MYLK	7.43467	0.843167	0.44224	0.270105	0.662142	0.470897	0.387552	4.2538e-22	7.22159e-07	0.0028498	4.21688e-14	1.58061e-07	1.63236e-05	9.80283e-21	3.72694e-06	0.00894739	6.03624e-13	9.74809e-07	6.94413e-05	7454	8711	5748	4352	4485	4731	3342	3171	3055
ENSG00000065548	2	186486156	186509363	ZC3H15	7.23203	-0.757512	-0.928158	-1.07812	-0.455969	-0.944741	-1.01744	1.46865e-10	8.46272e-15	5.75339e-19	7.76911e-05	4.31969e-15	3.49576e-17	1.44396e-09	8.5368e-14	6.59666e-18	0.000368086	5.17725e-14	3.68501e-16	4339	7085	3925	2880	3110	3154	5846	6195	4872
ENSG00000065559	17	12020824	12143830	MAP2K4	7.6195	0.703539	0.736915	0.772803	0.590267	0.843231	0.832965	4.32917e-15	1.78989e-16	6.08107e-18	4.9101e-11	4.58248e-21	1.07437e-20	6.64955e-14	2.02103e-15	6.56082e-17	5.25687e-10	7.9438e-20	1.38769e-19	6952	8515	7244	5788	6529	6619	3485	3293	3058
ENSG00000065600	1	212363931	212414901	TMEM206	4.09561	-0.284954	-0.551631	-0.592314	-0.243532	-0.441242	-0.356623	0.0165181	6.22223e-06	2.12513e-06	0.0336363	0.000461525	0.00348719	0.0499045	2.89263e-05	9.87814e-06	0.090251	0.00184088	0.0108918	553	754	468	375	400	458	534	544	474
ENSG00000065609	6	83552880	83709691	SNAP91	0.883066	3.61348	4.13318	3.59152	3.61791	3.81366	3.73551	1.05387e-22	3.70225e-34	2.12721e-21	5.50219e-25	6.07668e-24	8.69809e-24	2.51153e-21	1.03737e-32	2.79306e-20	1.48453e-23	1.25535e-22	1.32494e-22	76	101	111	66	67	72	5	4	5
ENSG00000065613	10	103967201	104029233	SLK	8.5666	-0.173472	-0.173405	0.00696127	-0.258176	-0.0186567	0.0837344	0.121725	0.121822	0.949971	0.0217237	0.866844	0.448425	0.255661	0.242755	1	0.0611891	1	0.638884	11471	14331	11680	9651	11636	11933	10436	10631	8759
ENSG00000065615	6	83859643	83967424	CYB5R4	5.66553	0.501394	0.461862	0.506398	0.469531	0.470709	0.586882	9.72347e-06	4.76875e-05	8.81118e-06	2.88646e-05	4.48722e-05	2.30212e-07	5.32845e-05	0.000199295	3.85591e-05	0.000146988	0.000206736	1.18075e-06	1818	2356	1801	1345	1633	1679	1111	1010	843
ENSG00000065618	10	104031286	104086002	COL17A1	-0.427977	-0.798793	-2.45105	-1.47062	-0.207385	-2.43631	-2.06103	0.0504072	2.14987e-06	0.00144116	0.564398	1.45206e-05	5.08736e-05	0.130081	1.05286e-05	0.00476607	0.773679	7.14328e-05	0.000205525	25	50	8	6	14	9	26	32	42
ENSG00000065621	10	104268873	104304945	GSTO2	1.10439	0.551909	0.806832	1.40222	0.481398	0.518635	0.816722	0.0310417	0.000954941	9.51669e-10	0.0456963	0.0632122	0.00131764	0.0844179	0.00331971	5.91519e-09	0.115593	0.157401	0.00442418	65	82	79	48	105	68	36	33	33
ENSG00000065665	10	12129637	12169961	SEC61A2	4.67355	0.600936	0.693711	0.578294	0.589744	0.668701	0.548591	2.73754e-08	9.02248e-11	1.3575e-07	2.19373e-08	1.69779e-09	6.73642e-07	2.06383e-07	6.6414e-10	7.05797e-07	1.71495e-07	1.28052e-08	3.30089e-06	909	1195	987	720	801	763	479	462	439
ENSG00000065675	10	6427143	6580301	PRKCQ	4.32275	0.425578	0.541326	0.479465	0.364466	0.460661	0.515283	0.000396392	4.99243e-06	7.46849e-05	0.00190525	0.000202574	2.06551e-05	0.00168998	2.34907e-05	0.00029425	0.00695866	0.000855818	8.70931e-05	678	861	748	525	630	628	382	380	399
ENSG00000065717	19	2997638	3047635	TLE2	-0.203241	-1.05084	-0.897616	-0.103982	-0.461242	0.0828091	-0.00956636	0.0115531	0.0259742	0.776461	0.18584	0.824286	0.978984	0.0362642	0.0681884	0.980428	0.33261	1	1	15	30	17	25	26	27	31	22	19
ENSG00000065802	2	238426742	238452250	ASB1	4.65323	0.0160976	-0.33136	-0.397259	-0.12435	-0.214975	-0.173304	0.890883	0.00613822	0.0012663	0.284844	0.0810654	0.151766	1	0.0185834	0.00421854	0.476898	0.194331	0.285131	921	1107	737	593	619	703	753	736	611
ENSG00000065809	10	14518557	14774897	FAM107B	8.44182	0.176599	0.487543	0.661751	0.186811	0.512162	0.743856	0.0776422	7.06651e-07	1.14606e-11	0.0611425	1.97948e-07	1.86776e-14	0.186189	3.65122e-06	8.2466e-11	0.145225	1.20673e-06	1.64462e-13	10180	13583	12858	9708	12755	13129	7496	6971	6300
ENSG00000065833	6	83210389	83431071	ME1	8.00422	1.16855	1.32785	1.52667	0.984033	1.34266	1.43153	2.40133e-36	4.32226e-47	1.86196e-62	5.0703e-26	9.65181e-48	1.11974e-54	9.3153e-35	1.79007e-45	1.01573e-60	1.43336e-24	4.84854e-46	5.05737e-53	8932	10413	10156	7616	10248	9329	3201	2920	3025
ENSG00000065882	4	37891087	38139175	TBC1D1	6.12627	0.159546	0.434817	0.288967	0.127466	0.656259	0.522535	0.0927945	2.87624e-06	0.00224806	0.174294	1.62208e-12	1.98071e-08	0.217039	1.38718e-05	0.0071769	0.320354	1.60067e-11	1.10432e-07	2110	2734	2600	2250	2066	2362	1524	1427	1399
ENSG00000065883	7	39950037	40097134	CDK13	7.03437	0.338478	0.4998	0.455758	0.448363	0.443448	0.522473	0.000172261	2.05117e-08	3.79924e-07	4.4405e-07	9.23405e-07	5.1597e-09	0.000779339	1.23555e-07	1.90142e-06	2.9312e-06	5.22933e-06	3.03574e-08	4198	6002	4780	3412	4076	4151	2728	2510	2411
ENSG00000065911	2	74198562	74217565	MTHFD2	6.88769	-0.848008	-1.39562	-1.88541	-0.65204	-1.50186	-1.81322	2.66766e-13	6.40404e-31	7.8879e-51	1.05407e-08	1.6906e-34	1.37216e-47	3.49086e-12	1.55699e-29	3.14732e-49	8.58426e-08	5.61065e-33	5.10727e-46	3912	5937	2725	1879	1706	1744	5543	5950	4737
ENSG00000065923	X	46599252	46759172	SLC9A7	7.15774	0.486833	0.728982	0.975806	0.461424	0.734196	0.984174	5.59513e-08	1.4788e-16	5.58431e-29	2.22654e-07	1.68165e-16	1.96376e-29	4.07558e-07	1.67955e-15	1.03211e-27	1.52333e-06	2.2214e-15	3.86913e-28	4421	5755	5324	3966	5554	5432	2516	2457	2292
ENSG00000065970	12	8032703	8055503	FOXJ2	3.86263	0.322073	0.405169	0.478794	0.186427	0.501134	0.596855	0.0141445	0.00180146	0.000258356	0.146957	0.00018417	4.32094e-06	0.0434171	0.0060025	0.000950473	0.293601	0.000781944	1.95766e-05	471	568	508	403	470	496	324	264	280
ENSG00000065978	1	42682395	42702349	YBX1	9.87161	-0.553399	-0.518332	-0.987081	-0.30611	-0.622023	-0.71872	4.81862e-06	1.76608e-05	2.29239e-15	0.0101589	3.17677e-07	4.27915e-09	2.74891e-05	7.77837e-05	2.1173e-14	0.0316339	1.89202e-06	2.53518e-08	26305	41367	27442	18956	17433	20417	30309	31540	27074
ENSG00000065989	19	10416773	10469631	PDE4A	0.404757	0.577917	0.984985	1.40853	0.422669	0.900701	1.02667	0.113737	0.00410832	2.25688e-05	0.228962	0.0155194	0.00363233	0.255661	0.0128226	9.42406e-05	0.397423	0.0465487	0.0113208	37	44	50	35	59	44	25	11	21
ENSG00000066027	1	212285537	212361863	PPP2R5A	6.12762	0.0746342	0.0259655	0.127403	0.00180285	-0.00136142	0.185884	0.441099	0.789269	0.18922	0.985051	0.989029	0.0547019	0.648233	0.98992	0.338051	1	1	0.126425	2307	2906	2271	1654	2142	2169	1802	1708	1539
ENSG00000066032	2	79185231	80648861	CTNNA2	2.20723	3.41854	3.56795	3.40306	3.02729	3.20513	2.70984	3.9541e-45	4.93466e-51	4.13037e-43	3.23891e-35	2.09738e-34	4.81838e-23	1.93618e-43	2.22589e-49	1.32055e-41	1.27199e-33	6.9277e-33	7.01811e-22	201	203	227	131	178	107	12	22	9
ENSG00000066044	19	7958579	8445041	ELAVL1	5.93588	-0.195529	-0.302271	-0.434949	-0.278007	-0.354608	-0.406948	0.0475077	0.00236038	1.74169e-05	0.00455417	0.000488536	5.78191e-05	0.123401	0.00766157	7.39483e-05	0.0154504	0.00194196	0.000232054	2002	2505	1893	1355	1518	1505	1792	1735	1748
ENSG00000066056	1	43300993	43323108	TIE1	-6.092	3.92177	2.99121	0	2.66499	0	0	0.0304137	0.126002	1	0.157826	1	1	0.0830531	0.242755	1	0.293601	1	1	2	1	1	0	0	0	0	0	0
ENSG00000066084	12	50504985	50748667	DIP2B	6.94474	0.47629	0.553019	0.695065	0.576114	0.518895	0.637554	1.07097e-07	5.49319e-10	4.71106e-15	6.99886e-11	9.22651e-09	8.478e-13	7.52937e-07	3.77974e-09	4.28885e-14	7.36663e-10	6.44508e-08	6.67251e-12	4052	5753	4351	3154	4221	3944	2392	2197	2121
ENSG00000066117	12	50084972	50100712	SMARCD1	5.23323	-0.280815	-0.227046	-0.10855	-0.196494	-0.0890165	-0.0435534	0.00893344	0.0333913	0.309144	0.0599511	0.410707	0.682184	0.0287857	0.0825455	0.502978	0.142797	0.647263	0.886581	1038	1458	1097	896	1047	1065	1048	924	933
ENSG00000066135	1	43650158	43705515	KDM4A	5.61563	0.0708417	0.0448626	0.162567	0.0813734	0.12001	0.165752	0.481957	0.65641	0.106575	0.411413	0.24112	0.100457	0.695888	0.857809	0.220096	0.59901	0.441763	0.215003	1605	2142	1605	1255	1531	1492	1271	1172	1079
ENSG00000066136	1	40691570	40771603	NFYC	5.24812	0.0635243	0.161736	0.0465336	0.238121	0.0274515	0.17805	0.559989	0.134082	0.672568	0.0240856	0.806337	0.102657	0.773183	0.25666	0.875288	0.0670682	1	0.215003	1179	1763	1285	869	1043	1111	916	812	869
ENSG00000066185	1	42430329	42456267	ZMYND12	-0.859048	-0.687983	-0.178895	-0.0869918	-0.309608	0.829598	-0.25156	0.147402	0.676775	0.843487	0.443386	0.0340349	0.583737	0.293684	0.875055	1	0.635961	0.0915031	0.774729	11	19	16	24	15	13	12	14	15
ENSG00000066230	5	473310	524332	SLC9A3	-2.36802	-0.110995	2.58665	2.29042	2.85633	1.547	2.01278	0.922139	0.000185377	0.0024232	4.36474e-06	0.090444	0.0120022	1	0.000718001	0.00769311	2.50924e-05	0.207142	0.0335899	2	22	14	5	10	8	2	1	2
ENSG00000066248	2	232878686	233013272	NGEF	2.98386	-0.329739	-0.461006	-1.79483	-0.202405	-0.717655	-0.939015	0.0135895	0.000666543	2.94907e-26	0.106009	1.72746e-06	3.72856e-10	0.0419198	0.0023764	4.83157e-25	0.231507	9.48583e-06	2.40709e-09	284	411	264	164	92	162	290	265	267
ENSG00000066279	1	197084128	197146694	ASPM	8.68475	-0.0229337	-0.18118	-0.473014	-0.229398	-0.00466865	-0.295294	0.819876	0.0747962	5.10829e-06	0.0242566	0.963071	0.00398601	1	0.167771	2.2859e-05	0.0674966	1	0.0123536	14520	16672	13248	11113	9514	10464	11981	11553	10461
ENSG00000066294	1	160541095	160579516	CD84	-5.5561	3.92177	3.89752	0	2.66499	0	4.10962	0.0299809	0.0308542	1	0.157281	1	0.02393	0.082452	0.0773697	1	0.293601	1	0.0610561	2	1	2	0	0	2	0	0	0
ENSG00000066322	1	43363397	43368074	ELOVL1	5.47793	-0.738614	-0.982112	-1.12823	-0.64014	-1.00637	-1.14214	1.58732e-12	3.27918e-20	4.44983e-25	3.64941e-10	3.36136e-20	1.71362e-25	1.92557e-11	4.70748e-19	6.93867e-24	3.55799e-09	5.57508e-19	2.83274e-24	1386	1966	1192	870	947	912	1835	1848	1644
ENSG00000066336	11	47354860	47378576	SPI1	-7.63871	0	0	0	0	0	0	1	1	1	1	1	1	1	1	1	1	1	1	0	0	0	0	0	0	0	0	0
ENSG00000066379	6	30058899	30064909	ZNRD1	2.25068	-1.12878	-1.66039	-1.39525	-0.739256	-1.44219	-1.26481	1.33959e-10	1.41148e-18	9.20719e-14	2.99501e-06	2.25857e-13	7.93466e-12	1.32341e-09	1.82989e-17	7.67369e-13	1.76719e-05	2.3794e-12	5.8456e-11	125	217	88	76	93	99	213	230	187
ENSG00000066382	11	30384493	30586872	MPPED2	-4.77766	-2.02657	0.964642	-2.02657	2.45685	1.34714	1.16429	0.396262	0.570909	0.418205	0.0490491	0.443988	0.50155	0.598664	0.766464	0.600039	0.120842	0.647263	0.690795	0	4	1	1	0	1	0	0	1
ENSG00000066405	3	137998735	138033655	CLDN18	-2.76938	1.81579	1.60125	0.995273	1.73336	0.269628	0.0768663	0.0222603	0.0513917	0.298393	0.020359	0.816989	0.946644	0.065358	0.122198	0.487246	0.0577505	1	1	8	10	7	2	4	2	2	1	2
ENSG00000066422	3	101648889	101677495	ZBTB11	6.05731	-0.196119	-0.342385	-0.420898	0.0789831	-0.317564	-0.467026	0.0458507	0.000561862	2.86177e-05	0.406681	0.00162418	3.8896e-06	0.119439	0.00202753	0.000118045	0.592936	0.00590125	1.77027e-05	2175	3487	2001	1511	1666	1569	1988	1988	1764
ENSG00000066427	14	92038652	92106621	ATXN3	5.83148	-0.575087	-0.579968	-0.392425	-0.582603	-0.6485	-0.623596	9.59801e-06	8.01627e-06	0.00228892	6.17206e-06	9.26364e-07	1.96855e-06	5.26879e-05	3.67672e-05	0.00729999	3.47893e-05	5.24439e-06	9.23887e-06	1629	2147	1653	1170	1655	1371	1811	2117	1660
ENSG00000066455	14	92794231	92839963	GOLGA5	6.50373	-0.428294	-0.469807	-0.400597	-0.487286	-0.271172	-0.345664	0.000149494	3.3377e-05	0.000396945	1.5126e-05	0.0160775	0.00216966	0.000682616	0.000142317	0.0014268	8.01965e-05	0.0480329	0.00700151	2708	3444	2679	2282	2471	2496	3000	2999	2407
ENSG00000066468	10	121478334	121598458	FGFR2	1.4651	-1.24879	-1.19548	0.063469	-1.42786	-0.667037	-0.588054	4.03227e-07	9.03531e-07	0.761748	1.60106e-09	0.0058717	0.0109174	2.64125e-06	4.61656e-06	0.965192	1.43365e-08	0.0192126	0.0307686	53	62	56	60	118	73	89	94	107
ENSG00000066557	1	70144805	70205620	LRRC40	5.73111	-0.155828	-0.621443	-0.705297	-0.275263	-0.50284	-0.596352	0.152255	3.61248e-08	7.09891e-10	0.0112471	9.65829e-06	1.50884e-07	0.301497	2.13009e-07	4.44723e-09	0.0346972	4.86439e-05	7.87534e-07	1949	2377	1437	1158	1192	1250	1764	1776	1466
ENSG00000066583	5	129094751	129114028	ISOC1	4.0914	-0.294676	-0.575841	-0.664717	-0.376632	-0.572521	-0.70386	0.019611	8.93127e-06	5.72602e-07	0.00236142	2.10827e-05	1.49946e-07	0.0582756	4.07551e-05	2.82323e-06	0.00849152	0.000101624	7.82754e-07	592	741	496	369	410	388	633	545	497
ENSG00000066629	14	99737693	99942060	EML1	6.66934	-0.180183	-0.506413	-0.714924	-0.272623	-0.464301	-0.628371	0.0581872	1.97199e-07	6.42718e-13	0.00410534	2.25963e-06	2.06608e-10	0.147337	1.08031e-06	5.05274e-12	0.0140602	1.22615e-05	1.35844e-09	3635	4517	2952	2256	2246	2319	3326	3285	2880
ENSG00000066651	6	125986430	126039276	TRMT11	5.40836	0.399507	0.274811	0.356811	0.388714	0.245296	0.439004	0.0032724	0.0447286	0.00913421	0.00388929	0.077877	0.00127261	0.0117472	0.107713	0.0260031	0.0133806	0.187641	0.00428123	1527	2008	1426	1037	1327	1366	920	1019	731
ENSG00000066654	16	20733664	20742084	THUMPD1	6.99553	-0.490747	-0.617707	-0.554431	-0.351448	-0.569564	-0.560755	4.99391e-07	3.56453e-10	1.75276e-08	0.000253994	8.92779e-09	1.25935e-08	3.23895e-06	2.50097e-09	9.83672e-08	0.00109127	6.25017e-08	7.15039e-08	3846	5612	3586	2752	3294	3189	4388	4307	3761
ENSG00000066697	9	100427156	100451711	MSANTD3	4.77195	-0.51821	-1.05911	-1.12534	-0.303607	-0.959299	-1.07449	2.98874e-05	4.05642e-16	1.92625e-17	0.011435	4.21217e-13	4.15317e-16	0.000152396	4.47745e-15	2.0232e-16	0.0352097	4.36379e-12	4.09835e-15	936	1439	655	521	550	554	1108	1099	885
ENSG00000066735	14	104138723	104180894	KIF26A	1.29752	-0.118318	-0.764636	-1.31431	-0.134581	-0.602416	-1.4713	0.539042	0.000338012	7.29634e-08	0.453874	0.0081162	6.28539e-09	0.763187	0.00125958	3.89864e-07	0.648022	0.0259369	3.66898e-08	100	131	65	54	39	34	86	86	78
ENSG00000066739	14	96281258	96363870	ATG2B	6.59633	0.496314	0.564856	0.902789	0.46548	0.585484	0.785424	2.80696e-07	4.21889e-09	1.34294e-21	1.21691e-06	1.70446e-09	1.75885e-16	1.88279e-06	2.68883e-08	1.77869e-20	7.57188e-06	1.28499e-08	1.78249e-15	3116	4041	3327	2505	3697	3314	1884	1665	1545
ENSG00000066777	8	67173512	67343677	ARFGEF1	7.72448	0.439836	0.53814	0.596235	0.395748	0.558188	0.574307	5.24738e-06	2.07355e-08	5.021e-10	4.0546e-05	7.00833e-09	2.23949e-09	2.98201e-05	1.24817e-07	3.1855e-09	0.000201248	4.95609e-08	1.35695e-08	7158	9198	7802	5872	7141	6839	4259	4245	3658
ENSG00000066813	16	20536226	20576427	ACSM2B	-6.21442	0	0	4.62766	0	0	0	1	1	0.00643364	1	1	1	1	1	0.0188438	1	1	1	0	0	0	0	3	0	0	0	0
ENSG00000066827	8	134477788	134713049	ZFAT	5.23148	1.45161	1.5835	1.29198	1.52274	1.43605	1.44427	1.47977e-40	7.05693e-49	2.93934e-31	2.49444e-46	5.43013e-38	2.42471e-39	6.45791e-39	3.0606e-47	5.93717e-30	1.31618e-44	1.98932e-36	6.97888e-38	1470	2046	1640	1099	1178	1273	455	423	361
ENSG00000066855	8	65644734	65771261	MTFR1	6.30556	-0.00634896	-0.197239	-0.246363	-0.0630635	-0.143927	-0.305677	0.951008	0.0595679	0.0196661	0.539739	0.172856	0.00400664	1	0.139184	0.0524003	0.745555	0.337202	0.0124153	2805	3573	2502	1927	2126	1984	2288	2289	1918
ENSG00000066923	7	100177563	100221488	STAG3	1.00866	0.846281	0.913286	1.25236	0.421993	0.665739	1.00724	0.00172822	0.000609261	1.59853e-06	0.118187	0.0251239	0.000214598	0.00656164	0.00218749	7.51476e-06	0.255464	0.0698929	0.000800883	75	74	80	50	89	73	34	39	23
ENSG00000066926	18	57548283	57586772	FECH	5.80191	-0.398399	-0.558953	-0.420641	-0.690354	-0.401335	-0.425421	0.000157231	1.61484e-07	7.51529e-05	8.82719e-11	0.00018055	6.43424e-05	0.000714953	8.92351e-07	0.000295874	9.19677e-10	0.000767322	0.000256847	1729	1871	1575	1304	1524	1477	1834	1844	1574
ENSG00000066933	15	71822289	72118577	MYO9A	7.84679	0.903836	0.866194	0.867582	0.833422	0.821374	0.870835	6.66299e-22	3.48449e-20	3.59149e-20	7.27488e-19	4.67566e-18	2.6731e-20	1.52441e-20	4.99401e-19	4.41358e-19	1.45552e-17	6.86753e-17	3.35947e-19	8695	10971	8625	6206	7590	7397	3934	3465	3315
ENSG00000067048	Y	12904108	12920478	DDX3Y	5.39973	-0.384011	-0.60184	-0.446024	-0.312351	-0.479289	-0.470141	0.000458724	6.78402e-08	5.84681e-05	0.00361393	2.12315e-05	2.45454e-05	0.0019333	3.88917e-07	0.000233425	0.0124973	0.000102312	0.000102617	1333	1856	1167	943	1143	1093	1418	1403	1189
ENSG00000067057	10	3066333	3137712	PFKP	7.61356	-0.497978	-1.06466	-1.78103	-0.367215	-1.27831	-1.65303	5.80631e-07	9.32791e-25	2.25215e-59	0.000192203	1.51874e-33	2.59337e-52	3.7257e-06	1.70505e-23	1.13626e-57	0.000850925	4.81159e-32	1.10417e-50	7384	10711	5076	3249	2716	2886	8558	8262	7221
ENSG00000067064	10	1039908	1049170	IDI1	7.58868	1.89418	1.30783	0.612153	1.56545	1.52303	0.760103	1.39597e-92	3.33216e-43	5.5356e-10	8.43006e-63	1.91013e-58	8.22412e-15	1.93403e-90	1.25768e-41	3.498e-09	6.6288e-61	1.22815e-56	7.44628e-14	12076	12739	8189	7056	4445	4789	2661	2610	2219
ENSG00000067066	2	230415942	230544090	SP100	5.8615	0.551589	0.808785	0.898895	0.678232	0.751524	0.889661	1.32142e-07	3.23816e-15	2.00247e-18	3.40531e-11	7.15827e-13	5.17814e-18	9.19388e-07	3.35671e-14	2.22155e-17	3.71298e-10	7.2756e-12	5.72828e-17	1895	2741	2306	1645	2158	2085	1011	1068	899
ENSG00000067082	10	3775996	3785281	KLF6	6.0111	0.721958	0.225916	0.0429335	1.12576	0.296491	0.307861	6.98333e-13	0.0298027	0.686016	6.24331e-31	0.00481428	0.00313172	8.75751e-12	0.0769659	0.887266	2.09993e-29	0.01595	0.00984935	2751	4822	1986	1548	1538	1797	1326	1203	1308
ENSG00000067113	5	55424854	55535050	PPAP2A	5.52273	1.23455	1.40715	1.62849	0.851497	1.34664	1.74118	1.72389e-32	9.05725e-43	2.09171e-57	4.86225e-16	2.19927e-37	4.51362e-66	5.91802e-31	3.38199e-41	9.96288e-56	8.17706e-15	7.92397e-36	2.68e-64	1572	1597	1804	1284	1849	1944	517	542	479
ENSG00000067141	15	73051710	73305206	NEO1	7.33427	0.877021	1.14268	1.33702	0.876685	1.12948	1.28774	3.70349e-23	2.96415e-39	8.97076e-54	1.91271e-23	9.95241e-38	1.04251e-49	9.06097e-22	1.00181e-37	3.89064e-52	4.80074e-22	3.61946e-36	4.1692e-48	5093	6746	6234	4585	6271	5893	2223	2138	2025
ENSG00000067167	8	70573442	70608387	TRAM1	10.2074	-0.422318	-0.533863	-0.382076	-0.540359	-0.236936	-0.377142	0.000491502	1.21366e-05	0.00157503	9.48808e-06	0.0480592	0.0018057	0.00205901	5.45965e-05	0.00515362	5.19375e-05	0.123402	0.00590175	35600	43460	33550	30593	32768	31972	38352	38329	33261
ENSG00000067177	X	72578814	72714319	PHKA1	6.55633	-0.183168	-0.414537	-0.240342	-0.180493	-0.517579	-0.321464	0.0535201	1.72242e-05	0.0120021	0.0548918	1.50474e-07	0.000851578	0.137161	7.59566e-05	0.0335064	0.132433	9.30482e-07	0.00293409	3165	4201	2745	1897	2723	2503	2851	2870	2556
ENSG00000067182	12	6328757	6342114	TNFRSF1A	6.67795	-0.743146	-0.341463	0.0848569	-0.720416	-0.473403	-0.109861	4.39038e-15	0.000199409	0.342675	1.36637e-14	4.68278e-07	0.226187	6.73469e-14	0.000769192	0.549933	2.04915e-13	2.7422e-06	0.395337	2385	3210	3208	2173	3790	3220	3195	3024	2972
ENSG00000067191	17	39173456	39197703	CACNB1	2.04456	0.410016	0.163223	0.0879854	0.203121	-0.201802	-0.278608	0.014018	0.343746	0.625136	0.209107	0.30773	0.147743	0.0430781	0.549305	0.820472	0.367379	0.520607	0.278593	176	202	151	87	126	95	107	104	94
ENSG00000067208	1	92508696	92792404	EVI5	6.53195	1.00285	1.05095	1.16965	0.923289	0.976348	1.1793	5.61586e-26	1.47966e-28	4.17285e-35	1.78201e-22	4.57161e-24	1.27054e-35	1.51637e-24	3.26131e-27	9.92416e-34	4.29072e-21	9.54027e-23	3.19355e-34	3302	4140	3476	2450	3318	3248	1407	1227	1165
ENSG00000067221	15	73978923	73994622	STOML1	1.46274	-0.426976	-0.968631	-1.0945	-0.648636	-0.875806	-0.935117	0.0326936	7.16725e-06	1.52749e-06	0.00081941	0.000144245	2.90914e-05	0.0884009	3.30424e-05	7.195e-06	0.00322939	0.000619994	0.000120626	103	117	72	57	58	63	105	119	95
ENSG00000067225	15	72199029	72231822	PKM	11.6016	-0.287058	-0.171074	-0.235021	-0.202291	-0.18231	-0.16838	0.0409051	0.21982	0.0931378	0.147515	0.191386	0.227132	0.107905	0.384304	0.203202	0.293601	0.367579	0.396751	95090	133606	104923	77274	88244	89863	89643	96753	80823
ENSG00000067248	5	55256245	55307722	DHX29	7.01203	-0.567392	-0.890588	-0.882015	-0.569323	-0.756169	-0.884927	9.78599e-08	2.89441e-16	6.58244e-16	7.61769e-08	3.4505e-12	5.64091e-16	6.92036e-07	3.2244e-15	6.3066e-15	5.58029e-07	3.315e-11	5.53206e-15	4039	5344	3287	2678	2907	2821	4855	4898	4047
ENSG00000067334	1	93866283	93879918	DNTTIP2	6.96562	-0.68769	-0.843891	-0.942621	-0.404076	-0.852812	-0.852334	8.28981e-12	1.09977e-16	5.16385e-20	3.77656e-05	1.05514e-16	7.86852e-17	9.32717e-11	1.26137e-15	6.29708e-19	0.000188439	1.40819e-15	8.159e-16	3638	5867	3324	2452	2729	2825	4703	4734	4067
ENSG00000067365	16	8621683	8649654	METTL22	3.63979	0.374472	0.143065	0.126538	0.0468954	0.426936	0.358494	0.00708741	0.314086	0.382506	0.735931	0.00294482	0.0114714	0.0238292	0.509937	0.600039	0.923327	0.0102057	0.0322023	467	493	405	366	352	402	284	307	239
ENSG00000067369	15	43403061	43510728	TP53BP1	6.92267	-0.00635779	0.11435	0.0998727	0.151752	0.00435778	0.00862912	0.945167	0.212036	0.278176	0.0945638	0.962755	0.9259	1	0.372132	0.458675	0.21131	1	1	3784	5594	4189	2881	3646	3328	3149	2912	2699
ENSG00000067445	X	54920462	54931431	TRO	0.185194	-0.164927	0.26633	1.35861	-0.399355	0.175945	1.22647	0.690871	0.492376	7.91798e-05	0.320678	0.676897	0.000488854	0.900789	0.692655	0.000311027	0.511304	0.895782	0.0017382	24	27	33	23	62	55	17	30	15
ENSG00000067533	1	218285287	218337983	RRP15	6.60006	-0.557391	-0.960317	-0.85522	-0.5319	-0.8513	-0.789298	5.39527e-08	9.66513e-20	4.41027e-16	1.63318e-07	9.18093e-16	5.02772e-14	3.9374e-07	1.35246e-18	4.26999e-15	1.1445e-06	1.15341e-14	4.30122e-13	3079	4152	2371	1898	2242	2282	3606	3699	3136
ENSG00000067560	3	49359145	49412998	RHOA	8.38395	-0.435133	-0.729215	-0.695554	-0.365214	-0.621855	-0.583829	1.39798e-05	9.34214e-13	9.34683e-12	0.0002416	9.84806e-10	8.26089e-09	7.47779e-05	8.07732e-12	6.76603e-11	0.00104226	7.57157e-09	4.77425e-08	10431	14506	8662	6926	7795	8190	11073	11125	10271
ENSG00000067596	17	43483865	43544463	DHX8	6.98721	-0.3806	-0.330955	-0.0989405	-0.430018	-0.212008	-0.0552058	3.91989e-05	0.000329773	0.277043	3.05563e-06	0.0216548	0.543297	0.000196546	0.00123072	0.456935	1.79961e-05	0.0611842	0.73304	3586	4591	3779	3046	3902	3911	3674	3629	3444
ENSG00000067601	7	67295608	67302907	PMS2P4	1.38142	0.149391	-0.678913	-0.110102	-0.214474	-0.324926	-0.580674	0.471772	0.00389693	0.620414	0.295878	0.17863	0.0163997	0.683074	0.0122131	0.815133	0.485084	0.347244	0.0444501	103	106	59	56	77	54	83	69	62
ENSG00000067606	1	2050470	2185395	PRKCZ	3.82587	-0.411205	-0.174235	-0.0143484	-0.143895	-0.227042	-0.128809	0.00246436	0.186906	0.913431	0.259579	0.101592	0.337095	0.00906332	0.338159	1	0.442405	0.216326	0.542975	375	598	450	322	442	397	375	416	357
ENSG00000067646	Y	2935071	2982506	ZFY	2.98919	0.620223	0.536566	0.38697	0.711829	0.142195	0.623774	3.19812e-05	0.000353552	0.0135331	4.88259e-07	0.397357	4.44171e-05	0.000162314	0.00131384	0.0374481	3.20146e-06	0.647263	0.000180991	306	432	294	166	233	267	155	143	160
ENSG00000067704	1	220094102	220148041	IARS2	8.11253	-0.467905	-0.857887	-0.68674	-0.634086	-0.674905	-0.794874	1.21189e-06	4.42679e-18	2.40547e-12	6.82856e-11	6.1717e-12	8.41313e-16	7.4807e-06	5.52368e-17	1.8127e-11	7.19606e-10	5.78916e-11	8.13199e-15	9036	10669	7021	5916	6950	6270	10033	9699	9053
ENSG00000067715	12	78863993	79452008	SYT1	8.59522	2.34515	2.89733	3.19273	2.44353	2.76327	3.11249	2.90143e-120	5.03748e-186	2.88331e-226	1.60514e-131	5.1282e-168	7.93164e-215	6.66433e-118	2.98091e-183	3.24726e-223	4.9158e-129	3.37813e-165	9.23058e-212	11839	16792	17675	11955	19070	17540	2016	1693	1664
ENSG00000067798	12	77830905	78213008	NAV3	7.12439	1.80341	1.58817	1.39165	1.68083	1.63356	1.60502	3.54685e-73	2.97067e-56	1.27282e-42	8.24832e-64	7.6337e-59	4.07737e-57	3.31988e-71	1.51188e-54	3.98906e-41	6.62008e-62	4.93547e-57	1.97439e-55	6499	7909	5700	4366	4373	4930	1609	1452	1236
ENSG00000067829	X	153785766	153794523	IDH3G	4.20505	-0.573027	-0.282521	-0.329476	-0.253345	-0.184018	-0.43668	1.59515e-06	0.0143882	0.00523313	0.0234069	0.121732	0.000270653	9.68044e-06	0.0398267	0.0158501	0.0653974	0.253219	0.000998235	485	802	604	480	514	464	602	555	506
ENSG00000067836	16	4796968	4802950	ROGDI	2.63775	-0.619829	-0.726796	-0.592014	-0.956127	-0.731381	-0.716039	0.000413437	4.14358e-05	0.000896848	4.44587e-08	9.54006e-05	8.36242e-05	0.001756	0.000174885	0.00305371	3.34235e-07	0.000420387	0.000329485	183	192	173	128	167	149	216	245	187
ENSG00000067840	X	153802166	153830565	PDZD4	1.20402	-0.605279	-0.428084	-0.559201	-0.397728	-0.573257	-0.616515	0.0398973	0.136659	0.0609417	0.150016	0.0630047	0.0412422	0.105459	0.261077	0.139491	0.293601	0.156941	0.0997083	66	101	76	51	61	57	84	95	53
ENSG00000067842	X	153517676	153582939	ATP2B3	-3.07117	-1.31835	-1.3426	-5.24012	-1.6936	-1.86641	-2.04926	0.214957	0.205902	0.00863789	0.10234	0.144091	0.102311	0.396911	0.363553	0.0246877	0.224603	0.286973	0.215003	2	2	2	1	0	1	4	7	1
ENSG00000067900	18	20946906	21111851	ROCK1	7.67509	0.0356254	0.0146602	0.0437937	0.0665455	0.0577597	0.0557774	0.715532	0.880911	0.654613	0.493459	0.556143	0.568731	0.927297	1	0.855141	0.695244	0.766759	0.757115	6604	8939	6627	5068	5945	5829	5169	5189	4489
ENSG00000067955	16	67029116	67101058	CBFB	6.664	-0.249769	-0.549912	-0.669094	-0.276854	-0.35308	-0.618206	0.00809944	1.15989e-08	7.71319e-12	0.00314493	0.000237746	2.28051e-10	0.0264252	7.12445e-08	5.60905e-11	0.0110318	0.000990977	1.49604e-09	3484	4530	2881	2451	2332	2349	3289	3310	2943
ENSG00000067992	X	24465221	24539837	PDK3	4.65707	0.500604	1.03717	1.09576	0.557368	0.986286	1.09363	1.24887e-05	1.69447e-21	1.72529e-23	4.85967e-07	2.41718e-18	2.83352e-23	6.73698e-05	2.6165e-20	2.51294e-22	3.1886e-06	3.61883e-17	4.18294e-22	738	1017	1090	781	998	969	435	402	365
ENSG00000068001	3	50317790	50322906	HYAL2	2.3415	-1.03398	-0.927834	-1.0984	-0.698601	-0.99584	-1.09901	2.26098e-10	6.27338e-09	9.1069e-11	1.6099e-06	1.19565e-08	1.23267e-10	2.17579e-09	3.94777e-08	6.11912e-10	9.87114e-06	8.25464e-08	8.25395e-10	125	209	137	97	107	104	214	193	183
ENSG00000068024	2	239048168	239401654	HDAC4	6.18677	1.8306	1.65838	1.50046	1.82043	1.42621	1.5415	2.7792e-70	3.88363e-57	7.61974e-46	1.24628e-70	1.51898e-40	2.18141e-48	2.44409e-68	2.03587e-55	2.63655e-44	1.22567e-68	6.11675e-39	8.33257e-47	3226	4244	2915	1842	2297	2298	804	655	633
ENSG00000068028	3	50329782	50340980	RASSF1	2.18365	-0.75701	-1.05161	-1.68707	-0.838892	-0.610243	-1.39811	9.82837e-06	3.25862e-09	4.96152e-17	3.05911e-07	0.000627406	5.61369e-13	5.38256e-05	2.09479e-08	5.09176e-16	2.05746e-06	0.0024532	4.45839e-12	147	184	122	123	69	82	215	193	165
ENSG00000068078	4	1793307	1808872	FGFR3	1.09165	-1.34668	-0.950562	-0.648057	-1.56734	-1.0107	-1.28414	4.36979e-08	3.48075e-05	0.00424759	2.84698e-11	6.44096e-05	4.13536e-07	3.22406e-07	0.000148037	0.0130313	3.12568e-10	0.000290009	2.07053e-06	44	50	59	42	64	40	80	91	87
ENSG00000068079	17	43006725	43014456	IFI35	3.79254	-0.4261	-0.117354	0.307618	-0.532855	-0.0632744	0.180857	0.0068815	0.442137	0.0384498	0.000580282	0.686711	0.230283	0.0231972	0.632351	0.0936513	0.00235519	0.907015	0.40149	356	438	449	346	530	472	406	401	297
ENSG00000068097	17	60043194	60078931	HEATR6	5.60246	0.14297	0.0740029	-0.0789974	0.138323	0.0116223	0.0523028	0.147867	0.455814	0.436076	0.155028	0.909285	0.602764	0.294396	0.648036	0.620303	0.293601	1	0.79668	1703	2249	1653	1175	1307	1392	1274	1178	1102
ENSG00000068120	17	42561467	42566277	COASY	4.70365	-0.598029	-0.417449	-0.040961	-0.460595	-0.437813	-0.146241	1.62367e-07	0.000191236	0.707863	2.65255e-05	0.000162384	0.186698	1.11964e-06	0.000739874	0.907255	0.000136009	0.00069341	0.333564	656	956	757	554	864	781	800	731	755
ENSG00000068137	17	42667914	42676994	PLEKHH3	2.30263	-0.50564	-0.438581	-0.146832	-0.44148	-0.320598	-0.316308	0.0139634	0.0310923	0.464176	0.0240823	0.129045	0.124221	0.0429218	0.0777701	0.655468	0.0670643	0.26471	0.239968	135	187	144	116	155	134	131	172	138
ENSG00000068305	15	99565417	99716466	MEF2A	7.1777	1.66	1.83294	1.65013	1.47794	1.78167	1.75885	8.96982e-81	1.32414e-99	2.90264e-79	2.82693e-64	3.1347e-92	1.54702e-90	9.8479e-79	1.6221e-97	2.26711e-77	2.31682e-62	4.34293e-90	1.56554e-88	5614	6556	6444	4616	4991	5233	1439	1344	1308
ENSG00000068308	X	48922028	48958386	OTUD5	5.77046	-0.481369	-0.283085	-0.0249506	-0.444669	-0.13666	-0.0198306	3.59159e-06	0.00554835	0.804356	1.29196e-05	0.183659	0.844114	2.08329e-05	0.0169415	1	6.92346e-05	0.355417	1	1415	1923	1653	1358	1738	1696	1522	1582	1443
ENSG00000068323	X	49028726	49043486	TFE3	4.70633	-0.619824	-0.506692	-0.207185	-0.0784097	-0.379852	-0.311442	5.61402e-08	6.80323e-06	0.0615057	0.458201	0.00096537	0.00555883	4.08678e-07	3.14473e-05	0.140644	0.653399	0.0036417	0.016735	642	1238	707	573	765	692	807	725	740
ENSG00000068354	X	48539457	48562609	TBC1D25	2.81529	0.0565868	0.14034	0.29463	0.102184	0.0611775	0.462602	0.72633	0.378713	0.0656778	0.505028	0.720588	0.00330801	0.939338	0.577526	0.149149	0.708085	0.944116	0.0103674	215	294	232	163	227	248	173	141	162
ENSG00000068366	X	109624244	109733403	ACSL4	8.35515	1.26157	1.37999	1.35388	1.23033	1.47185	1.17819	1.80253e-41	9.22748e-50	9.58294e-48	1.28454e-39	2.03358e-56	4.97669e-36	8.04753e-40	4.06253e-48	3.5107e-46	5.71302e-38	1.25439e-54	1.27946e-34	12881	16700	14237	11262	12292	10582	4372	4225	3784
ENSG00000068383	10	132537820	132783480	INPP5A	5.38225	0.95233	0.963278	0.567063	0.696547	0.999391	0.78247	9.81143e-22	2.76611e-22	4.24542e-08	2.51322e-12	5.4655e-23	1.54594e-14	2.22e-20	4.44219e-21	2.31377e-07	3.07443e-11	1.0714e-21	1.37162e-13	1697	1883	1741	1325	1163	1313	722	655	643
ENSG00000068394	X	49113389	49123801	GPKOW	4.70027	-0.609953	-0.694155	-0.529014	-0.713275	-0.526363	-0.455731	1.5226e-06	5.39713e-08	3.13997e-05	1.2925e-08	4.51559e-05	0.000315375	9.26752e-06	3.1228e-07	0.000129047	1.04143e-07	0.000207985	0.00115416	733	904	704	587	694	710	880	941	757
ENSG00000068400	X	48973720	49002264	GRIPAP1	5.22872	-0.595574	-0.56609	-0.295269	-0.580884	-0.56755	-0.46023	1.39158e-06	4.15338e-06	0.0147997	1.72221e-06	6.06243e-06	0.000183881	8.52057e-06	1.97074e-05	0.0406404	1.05118e-05	3.12179e-05	0.000691867	1046	1400	1087	806	1153	1000	1267	1324	1053
ENSG00000068438	X	48476021	48486364	FTSJ1	5.18183	-0.578524	-0.819417	-0.981367	-0.542394	-0.71653	-0.733533	2.20893e-07	6.37333e-13	4.49624e-17	7.23454e-07	5.71654e-10	1.43979e-10	1.49981e-06	5.58094e-12	4.62924e-16	4.64045e-06	4.49609e-09	9.57471e-10	1127	1531	971	774	763	881	1274	1369	1230
ENSG00000068489	17	59155499	59204705	PRR11	4.85781	-0.759995	-0.95854	-1.2644	-0.975221	-0.800852	-1.05469	5.34669e-13	3.87678e-19	1.98455e-29	1.40908e-20	1.98603e-13	9.92743e-22	6.77564e-12	5.21379e-18	3.72709e-28	3.10575e-19	2.10116e-12	1.36134e-20	878	1002	779	645	554	623	1189	1142	1093
ENSG00000068615	2	86213993	86338083	REEP1	1.42744	1.5627	1.69962	1.06235	1.66141	1.82403	1.30232	1.14875e-11	3.97332e-14	3.31889e-05	9.99946e-15	1.08624e-14	1.48886e-07	1.27565e-10	3.79536e-13	0.000135953	1.51854e-13	1.26751e-13	7.77569e-07	117	166	131	106	74	85	31	33	27
ENSG00000068650	13	112690329	112887168	ATP11A	5.74338	0.886255	0.971953	1.01734	0.934507	0.921685	1.11617	1.42482e-18	2.62431e-22	4.41821e-24	3.62461e-21	2.28864e-19	6.15799e-29	2.71681e-17	4.22223e-21	6.59201e-23	8.20661e-20	3.63693e-18	1.18128e-27	1876	2570	2027	1453	1839	1915	836	732	769
ENSG00000068654	2	86020216	86106155	POLR1A	6.85649	0.146404	-0.0229246	-0.0181058	0.1928	-0.10966	-0.00943262	0.102999	0.800669	0.842623	0.0299295	0.235754	0.917657	0.23711	1	1	0.0814379	0.433386	1	4028	5511	3647	2549	3217	3147	2980	2760	2644
ENSG00000068697	2	20032650	20052028	LAPTM4A	6.39675	-0.0214431	0.293595	0.666851	-0.0377755	0.411039	0.561122	0.820325	0.00144592	1.56911e-13	0.685707	9.29043e-06	7.29429e-10	1	0.00488689	1.29143e-12	0.889253	4.68995e-05	4.60184e-09	2310	3026	2926	2356	3332	3011	1859	1812	1727
ENSG00000068724	2	46916157	47076137	TTC7A	6.05455	0.789379	0.705008	0.488229	0.702513	0.568141	0.581665	1.39603e-17	3.29439e-14	2.85124e-07	2.02013e-14	2.80308e-09	7.82924e-10	2.51885e-16	3.17113e-13	1.43914e-06	2.98345e-13	2.06029e-08	4.92154e-09	2647	3302	2542	1716	1923	1995	1242	1157	1128
ENSG00000068745	3	48688003	48740353	IP6K2	5.15858	-0.0528155	0.0348897	0.271302	-0.0494216	0.0715075	0.24466	0.620596	0.741365	0.0095337	0.635958	0.508985	0.0199762	0.832061	0.938072	0.0270566	0.843202	0.711463	0.0530729	1061	1409	1148	874	1189	1135	895	870	771
ENSG00000068781	2	48529925	48776517	STON1-GTF2A1L	-3.97205	0.176747	1.06031	1.23438	1.25252	0.536505	0.353658	0.909235	0.422131	0.354768	0.289455	0.738157	0.822578	1	0.610919	0.565132	0.481649	0.956119	1	1	3	2	1	2	1	1	1	0
ENSG00000068784	2	45388680	45612165	SRBD1	6.93827	1.42245	1.24517	0.77207	1.21951	1.17538	0.931357	1.91712e-50	1.83488e-38	6.15634e-15	2.76902e-37	1.17606e-33	2.26177e-21	1.05074e-48	6.01513e-37	5.56686e-14	1.16476e-35	3.75178e-32	3.0418e-20	5655	6509	5092	3601	3225	3502	1811	1617	1439
ENSG00000068796	5	62306162	62537249	KIF2A	7.45902	0.105467	-0.0217238	-0.00534946	0.0136363	-0.0116611	0.104574	0.251328	0.814655	0.954053	0.882162	0.900536	0.256871	0.439842	1	1	1	1	0.433252	5963	7413	5559	4155	4943	5187	4367	4374	4021
ENSG00000068831	11	64726911	64745456	RASGRP2	-2.65613	-0.274929	-1.56283	-0.832692	-0.413627	-0.597582	-0.793892	0.703612	0.0874966	0.320046	0.539287	0.483959	0.344644	0.91454	0.19239	0.518223	0.745079	0.682886	0.55079	5	6	2	3	3	3	5	5	4
ENSG00000068878	2	53864067	53970840	PSME4	7.34956	0.767267	0.806637	1.06078	0.605851	0.947336	1.11035	2.67188e-14	1.02248e-15	1.44911e-26	2.10877e-09	3.91896e-21	4.69625e-29	3.83093e-13	1.09503e-14	2.41148e-25	1.8653e-08	6.81727e-20	9.06359e-28	5438	6442	5690	4656	5966	6004	2472	2326	2547
ENSG00000068903	19	38878555	38899862	SIRT2	4.4099	0.0957661	0.313166	0.365826	0.253715	0.387656	0.495025	0.469777	0.0157816	0.00509708	0.0470536	0.00344804	0.000131275	0.680524	0.0432891	0.0154635	0.116377	0.011794	0.000502433	642	949	760	594	693	737	446	519	418
ENSG00000068912	2	53787044	53818819	ERLEC1	6.76345	-0.529561	-0.256569	-0.0242351	-0.538219	-0.0436849	-0.0311818	4.44004e-06	0.0233478	0.828245	2.7105e-06	0.697357	0.780377	2.5475e-05	0.0623292	1	1.60966e-05	0.91913	0.982805	2827	3723	3478	2992	3592	3476	3174	3469	2760
ENSG00000068971	11	64917553	64934473	PPP2R5B	2.14961	-0.785394	-0.341617	-0.188875	-0.261156	-0.252708	-0.0111222	0.0001725	0.0817419	0.338229	0.159416	0.220329	0.954203	0.000780216	0.181457	0.543633	0.296016	0.408147	1	96	183	133	105	130	143	151	127	104
ENSG00000068976	11	64746389	64760297	PYGM	-1.46916	0.307182	0.061514	0.121097	0.18275	0.487142	-0.292406	0.53072	0.904007	0.818142	0.690797	0.349117	0.61145	0.753703	1	1	0.889253	0.580525	0.80642	14	17	12	12	11	8	10	10	6
ENSG00000068985	X	49687450	49695993	PAGE1	-4.74865	-1.01877	1.12743	-4.03272	-4.03272	-4.03272	0.0768994	0.442818	0.203121	0.07	0.0330457	0.0920884	0.946226	0.649316	0.36207	0.157443	0.0888942	0.207142	1	1	0	5	0	0	2	3	1	1
ENSG00000069011	5	135027735	135034813	PITX1	2.38427	-0.414109	-0.561418	-0.290677	-0.274479	-0.668298	-0.533446	0.00889462	0.000492402	0.068584	0.0601167	0.000161529	0.00138853	0.0286659	0.00179075	0.155002	0.143149	0.000690094	0.00465059	161	235	148	102	157	129	167	166	161
ENSG00000069018	5	136213320	136365537	TRPC7	-3.87235	-0.110768	-1.04132	-0.877605	1.58452	-0.658826	0.0770864	0.921844	0.433162	0.516703	0.0373668	0.634714	0.946331	1	0.622499	0.703061	0.0988773	0.853873	1	2	9	1	1	1	2	3	1	1
ENSG00000069020	5	66596361	67169595	MAST4	6.48511	1.87553	2.76355	3.05209	1.82821	2.64205	3.02582	2.53727e-73	6.99444e-170	5.62358e-209	3.86581e-71	6.13672e-151	8.25364e-205	2.39415e-71	3.29996e-167	4.78868e-206	3.8562e-69	2.8191e-148	7.58314e-202	2265	2904	4268	2912	4583	4376	492	435	493
ENSG00000069122	6	46852512	46954943	GPR116	-5.23645	0	2.99121	5.02803	2.66499	0	3.19086	1	0.125474	0.00164927	0.157256	1	0.109005	1	0.242755	0.00537236	0.293601	1	0.215003	0	1	1	0	4	1	0	0	0
ENSG00000069188	17	73334384	73644089	SDK2	2.16169	1.36049	2.11244	2.27623	1.81044	1.56455	1.86211	1.09276e-08	1.20584e-22	5.39452e-26	3.50958e-17	1.7878e-10	3.68996e-16	8.67672e-08	1.97003e-21	8.73152e-25	6.33885e-16	1.47107e-09	3.65262e-15	116	210	199	101	196	143	48	29	27
ENSG00000069206	8	24440930	24526970	ADAM7	-6.35259	0	0	3.15493	3.54652	0	0	1	1	0.112195	0.0466775	1	1	1	1	0.220096	0.116011	1	1	0	2	0	0	1	0	0	0	0
ENSG00000069248	1	229440260	229508341	NUP133	6.86832	-0.420161	-0.780821	-0.70889	-0.507351	-0.645711	-0.795986	1.63721e-05	6.02517e-15	1.30106e-12	1.92455e-07	1.08539e-10	2.67401e-15	8.66189e-05	6.1436e-14	9.98989e-12	1.33106e-06	9.08736e-10	2.50154e-14	3888	4849	3083	2513	2849	2608	4260	4130	3603
ENSG00000069275	1	205712819	205750276	NUCKS1	9.86074	-0.510054	-0.765362	-0.721992	-0.823929	-0.47595	-0.613085	3.80932e-05	1.20469e-09	8.95042e-09	6.87042e-11	0.000118619	8.80972e-07	0.000191304	8.05891e-09	5.14296e-08	7.23799e-10	0.0005167	4.26889e-06	28741	30633	24517	22240	22212	23292	32045	33844	28403
ENSG00000069329	16	46656132	46689518	VPS35	8.27518	-0.34764	-0.629214	-0.628149	-0.354623	-0.496333	-0.745999	0.000750985	2.11254e-09	2.35742e-09	0.000573113	2.02805e-06	2.03358e-12	0.00304237	1.38274e-08	1.41807e-08	0.00232907	1.10633e-05	1.56419e-11	10409	13724	8719	7096	7671	6874	10577	10675	9267
ENSG00000069345	16	46955362	46973788	DNAJA2	7.66179	-0.76571	-1.07523	-0.982368	-0.763867	-0.894727	-1.03299	2.92758e-12	8.42885e-22	1.28394e-18	2.79806e-12	8.34672e-16	2.88314e-20	3.45422e-11	1.32617e-20	1.44182e-17	3.39905e-11	1.05088e-14	3.61693e-19	6008	7970	4936	4152	4628	4345	8159	8424	6962
ENSG00000069399	19	44747705	44760044	BCL3	3.4039	-0.324778	0.841381	0.523149	-0.0343258	0.220006	0.407599	0.0357784	4.5019e-10	0.000233697	0.810108	0.147577	0.00486675	0.0958732	3.12723e-09	0.000863757	0.998494	0.292815	0.0148421	224	363	512	247	361	324	232	194	220
ENSG00000069424	1	5991466	6101193	KCNAB2	4.14748	1.05713	1.19538	0.913512	1.00843	0.859198	1.0452	2.35538e-18	1.08109e-23	2.20957e-13	1.16585e-17	2.29045e-11	2.28505e-17	4.42829e-17	1.86024e-22	1.79904e-12	2.17664e-16	2.03944e-10	2.43448e-16	680	871	762	448	551	587	279	246	228
ENSG00000069431	12	21797401	21941402	ABCC9	3.50862	1.11259	1.47819	1.42767	1.15193	1.36595	1.63542	2.86471e-14	4.16085e-26	2.55887e-23	1.57369e-16	4.80204e-20	3.11758e-31	4.09901e-13	8.09291e-25	3.6947e-22	2.73889e-15	7.88586e-19	6.58463e-30	343	467	450	309	382	429	119	130	116
ENSG00000069482	11	68683779	68691175	GAL	-0.773213	-0.790125	-0.889381	-3.87392	-0.235752	-1.53121	-3.27904	0.0573503	0.0342587	3.43638e-08	0.513449	0.00252308	3.76236e-07	0.145789	0.0845401	1.88728e-07	0.716101	0.00887987	1.89218e-06	20	39	19	9	2	3	35	20	25
ENSG00000069493	12	9664969	9699555	CLEC2D	4.93253	2.65717	2.88321	2.99835	1.98282	2.98066	3.34656	9.04793e-105	3.85894e-127	6.4253e-137	4.15827e-56	1.87501e-131	7.25529e-177	1.61169e-102	8.52704e-125	1.40204e-134	2.77057e-54	5.6433e-129	3.56766e-174	1142	948	1360	1080	1295	1603	153	147	117
ENSG00000069509	X	44523639	44543001	FUNDC1	4.8082	-0.726008	-0.916955	-0.487621	-0.694461	-0.558213	-0.546608	1.1755e-08	1.35761e-12	0.000103965	2.49788e-08	1.34242e-05	1.57365e-05	9.28719e-08	1.16001e-11	0.00040299	1.94185e-07	6.64321e-05	6.71155e-05	768	1040	685	652	811	757	991	1073	863
ENSG00000069535	X	43766611	43882447	MAOB	-1.75323	-1.2899	-0.340248	0.640182	-3.49828	-0.325509	0.459938	0.0772984	0.579663	0.234815	0.000266453	0.629771	0.411818	0.185428	0.772463	0.408537	0.00114195	0.850733	0.609124	4	1	8	6	14	12	7	11	5
ENSG00000069667	15	60488284	61229319	RORA	6.85051	4.112	4.38584	4.74833	3.75021	4.21913	4.57134	1.01483e-230	6.65465e-264	0	7.34706e-192	4.25453e-241	3.69736e-286	3.54309e-227	2.90417e-260	1.41134e-305	9.86569e-189	1.35035e-237	1.29086e-282	4290	4423	5281	3492	5969	5134	245	184	144
ENSG00000069696	11	637293	640706	DRD4	-2.4897	1.51954	1.80633	3.22938	2.54738	0.948556	2.85921	0.149686	0.0701955	5.89928e-05	0.00200062	0.458294	0.000933969	0.297269	0.16054	0.000235304	0.00728337	0.65193	0.00320091	4	11	5	2	12	9	0	2	1
ENSG00000069702	1	91680343	91906335	TGFBR3	5.88889	1.51561	1.0812	1.16935	1.11352	0.963432	1.42594	5.93084e-59	2.59833e-29	7.22657e-34	5.62977e-32	2.69677e-22	4.6453e-51	3.9291e-57	5.90212e-28	1.64259e-32	1.95574e-30	5.05923e-21	1.92386e-49	2697	2704	2032	1390	1899	2206	752	734	686
ENSG00000069712	1	92167052	92184723	KIAA1107	3.63355	-0.293271	-0.0192727	0.203251	-0.329606	-0.0110623	-0.219345	0.0784983	0.905364	0.206094	0.0430574	0.947217	0.191559	0.187945	1	0.364511	0.11205	1	0.340941	346	447	426	318	437	317	341	374	263
ENSG00000069764	16	14672545	14694669	PLA2G10	-2.70557	-1.81289	-0.318203	-0.706625	-0.687934	-0.871889	-1.62503	0.0393147	0.629685	0.343045	0.286957	0.288369	0.0699953	0.104116	0.826317	0.550452	0.479726	0.499867	0.157804	2	6	6	3	4	2	6	7	4
ENSG00000069812	1	6412418	6424670	HES2	-1.11599	-0.9721	-0.997676	0.526808	-0.553569	-0.0481978	0.133609	0.0641672	0.0571235	0.208069	0.217391	0.921286	0.767356	0.160328	0.133993	0.367498	0.379982	1	0.968432	9	16	9	13	23	17	15	17	9
ENSG00000069849	3	141876124	141926514	ATP1B3	7.21378	0.0308419	0.106731	0.241747	0.107413	0.196334	0.211529	0.740482	0.249115	0.00866838	0.243352	0.0344341	0.0219927	0.954452	0.417493	0.0247659	0.419108	0.0924412	0.0580195	4606	6435	4943	3904	4772	4544	3587	3362	3427
ENSG00000069869	15	55826922	55993746	NEDD4	9.17166	0.387491	0.265502	0.339941	0.469828	0.247028	0.299051	0.000384472	0.0156658	0.00190211	1.50121e-05	0.0249259	0.00643001	0.00164317	0.0430052	0.0061285	7.9629e-05	0.0693858	0.0188569	20860	29260	19517	14302	18067	17077	13045	12799	10924
ENSG00000069943	15	55318960	55355648	PIGB	5.0349	0.0597136	0.287648	0.475901	-0.166742	0.290691	0.561109	0.579665	0.00639321	5.73788e-06	0.120509	0.00735522	7.68553e-08	0.789338	0.0192918	2.55682e-05	0.259696	0.0236806	4.10283e-07	982	1112	1171	871	1173	1210	768	742	661
ENSG00000069956	15	51952106	52067372	MAPK6	7.98693	-0.20781	-0.272239	-0.112386	-0.188439	-0.112252	-0.0448831	0.035092	0.00596404	0.252233	0.0549228	0.254035	0.646202	0.0942003	0.0180827	0.426366	0.132499	0.462327	0.845578	7833	10518	7627	6325	7491	7633	7064	7268	6498
ENSG00000069966	15	52115105	52191369	GNB5	5.68782	-0.126882	-0.103302	0.24366	-0.140994	0.102673	0.269473	0.233925	0.331082	0.0193689	0.180048	0.334919	0.00967774	0.417267	0.53275	0.0516756	0.324372	0.560118	0.0275415	1545	2027	1599	1369	1788	1770	1358	1370	1160
ENSG00000069974	15	55202966	55319113	RAB27A	4.51879	1.66321	1.7785	1.98232	1.30661	1.65056	1.98183	1.68927e-41	3.26659e-48	5.49951e-60	4.27689e-26	1.69541e-38	1.17969e-59	7.56121e-40	1.39081e-46	2.83611e-58	1.21299e-24	6.34426e-37	6.03025e-58	865	895	954	648	966	939	208	196	224
ENSG00000069998	22	17137511	17165287	CECR5	3.76871	-0.44827	-0.760834	-0.717189	-0.615012	-0.87378	-0.733354	0.00124586	1.06551e-07	7.29055e-07	7.32473e-06	7.1447e-09	4.71893e-07	0.0048551	5.98939e-07	3.55694e-06	4.07275e-05	5.04843e-08	2.35125e-06	455	537	373	256	338	325	520	507	405
ENSG00000070010	22	19449910	19479215	UFD1L	5.71043	-0.425096	-0.692775	-0.619611	-0.515486	-0.435784	-0.400026	9.43058e-05	4.59527e-10	2.58439e-08	1.91866e-06	8.27925e-05	0.000257225	0.000444812	3.18892e-09	1.43243e-07	1.16437e-05	0.000367425	0.000951826	1653	2057	1398	1240	1293	1464	1759	1825	1530
ENSG00000070018	12	12116025	12267012	LRP6	8.28408	0.237907	0.227481	0.497242	0.131688	0.278	0.449154	0.0144091	0.0193512	2.16764e-07	0.17709	0.00429245	3.02827e-06	0.0441209	0.0523442	1.10609e-06	0.322287	0.014334	1.39627e-05	10055	12376	10164	7813	10773	10132	6905	6732	6011
ENSG00000070019	12	14612632	14696585	GUCY2C	-3.77039	2.44802	-2.02662	2.04496	1.51989	3.23873	2.63983	0.0684181	0.392784	0.168	0.294141	0.0103105	0.050528	0.168049	0.577526	0.306844	0.484218	0.032189	0.118443	3	2	0	4	2	3	0	0	1
ENSG00000070031	11	626431	627143	SCT	-7.38088	0	0	3.15493	0	0	0	1	1	0.111073	1	1	1	1	1	0.220096	1	1	1	0	0	0	0	1	0	0	0	0
ENSG00000070047	11	576486	612222	PHRF1	5.8969	-0.373912	-0.481636	-0.758337	-0.370036	-0.389439	-0.569143	0.000184419	1.7557e-06	2.9672e-13	0.000176977	0.000130248	2.75586e-08	0.000830363	8.6847e-06	2.39302e-12	0.000787912	0.000563487	1.52023e-07	1906	2532	1801	1425	1307	1449	1974	1968	1748
ENSG00000070061	9	108867517	108934116	IKBKAP	6.94964	-0.251167	-0.621469	-0.466708	-0.341508	-0.58827	-0.471643	0.00692222	7.5837e-11	8.48337e-07	0.00023847	9.91407e-10	6.71481e-07	0.0233165	5.61547e-10	4.10335e-06	0.00103054	7.61897e-09	3.29169e-06	4234	5269	3335	2533	3264	3163	4056	3981	3573
ENSG00000070081	11	17208153	17349974	NUCB2	6.30392	-0.356721	0.119522	0.00307564	-0.397277	0.312903	0.136247	0.000634671	0.235532	0.975971	0.000125395	0.00186262	0.178393	0.00260563	0.398002	1	0.000572499	0.00668962	0.320745	2058	2651	2915	2474	2364	2521	2109	2145	1819
ENSG00000070087	3	149964904	150050788	PFN2	3.62606	-0.124505	-0.416502	-0.571173	-0.469993	-0.668879	-0.583223	0.425405	0.00936154	0.000536882	0.00282016	8.52381e-05	0.000433297	0.629169	0.0269425	0.00188478	0.00998584	0.000377702	0.00155236	469	489	390	243	308	297	470	385	326
ENSG00000070159	9	109375466	109498313	PTPN3	6.69644	0.675636	0.94324	1.03094	0.528313	1.02548	1.1138	1.25163e-13	6.5231e-26	1.15226e-30	6.62519e-09	5.98874e-30	9.05549e-36	1.69636e-12	1.25893e-24	2.28574e-29	5.52437e-08	1.64763e-28	2.29597e-34	3363	4023	4122	3239	3851	3966	1751	1594	1507
ENSG00000070182	14	64746283	64879883	SPTB	4.75375	0.735396	1.23129	1.4872	0.546122	1.50386	1.57711	2.80431e-10	1.87866e-28	1.84485e-41	2.10413e-06	3.79233e-41	7.86075e-47	2.67798e-09	4.11995e-27	5.59107e-40	1.26986e-05	1.56319e-39	2.85283e-45	741	861	1064	954	1117	1156	340	341	343
ENSG00000070190	4	99816833	99870154	DAPP1	-4.19963	3.92177	2.99121	5.02803	2.66499	4.86277	5.63777	0.029446	0.124872	0.00154257	0.156605	0.00398757	9.8633e-05	0.0820769	0.242755	0.00507548	0.293601	0.0134888	0.000385015	2	1	1	3	4	6	0	0	0
ENSG00000070193	5	44303544	44389706	FGF10	-7.63871	0	0	0	0	0	0	1	1	1	1	1	1	1	1	1	1	1	1	0	0	0	0	0	0	0	0	0
ENSG00000070214	9	105244622	105439171	SLC44A1	7.35091	0.223569	0.506426	0.674036	0.226918	0.529363	0.612523	0.0178136	4.64738e-08	2.40922e-13	0.0155105	1.36306e-08	3.41777e-11	0.0534393	2.70785e-07	1.95521e-12	0.0454104	9.34394e-08	2.398e-10	4830	6414	5983	4512	5908	5505	3392	3257	2886
ENSG00000070269	14	56488354	56650606	TMEM260	5.60125	0.412366	0.415301	0.636233	0.361001	0.304388	0.475278	5.30779e-05	4.58123e-05	2.99868e-10	0.000340509	0.00378634	3.52336e-06	0.000260993	0.000191941	1.93912e-09	0.00143387	0.0128667	1.61094e-05	1630	2084	1663	1143	1704	1482	1036	913	874
ENSG00000070366	17	2059839	2303771	SMG6	6.58946	0.928659	0.981241	0.851582	0.859465	0.910937	0.871323	8.8221e-24	1.50961e-26	6.51245e-20	8.50267e-21	2.13252e-22	8.94236e-21	2.20951e-22	2.99802e-25	7.89202e-19	1.89683e-19	4.02665e-21	1.16191e-19	3645	4603	3849	2721	3093	3049	1541	1530	1341
ENSG00000070367	14	57200507	57269008	EXOC5	7.51796	-0.104995	-0.280963	-0.263143	-0.145336	-0.096279	-0.300088	0.261786	0.00298911	0.0054976	0.119573	0.306119	0.00159934	0.455324	0.00953571	0.0165193	0.25814	0.518273	0.00526275	6208	7998	5595	4720	4980	4720	5352	5276	4753
ENSG00000070371	22	19179473	19291716	CLTCL1	5.40902	0.62503	0.290335	0.179005	0.503126	0.350714	0.198171	4.92223e-10	0.00482121	0.0882678	4.55462e-07	0.000832431	0.0593124	4.579e-09	0.0148866	0.193939	3.00142e-06	0.00319019	0.136065	1770	2155	1429	1106	1163	1146	904	921	818
ENSG00000070388	19	639879	643703	FGF22	-4.83662	-3.73146	-0.740241	-0.576523	-1.06647	0.57093	-0.540591	0.0974895	0.608106	0.694337	0.444983	0.653612	0.713471	0.226321	0.801858	0.893165	0.637675	0.870233	0.917338	0	1	1	2	1	1	1	3	0
ENSG00000070404	19	676365	683390	FSTL3	5.47192	-0.500905	-0.305128	-1.11829	-0.364726	0.0276517	-0.776413	6.16632e-06	0.00509504	2.526e-21	0.000737322	0.797718	1.20898e-11	3.46842e-05	0.015667	3.2993e-20	0.0029309	1	8.81008e-11	1342	1954	1565	1463	783	965	1466	1564	1343
ENSG00000070413	22	19036282	19122454	DGCR2	5.12268	0.0434405	0.0162117	0.0738683	-0.125427	-0.00724592	0.0312605	0.682883	0.878935	0.490104	0.235152	0.947284	0.771653	0.892639	1	0.687851	0.406843	1	0.973195	1154	1360	1153	842	1055	996	945	839	797
ENSG00000070423	19	647526	663277	RNF126	2.55612	-0.678019	-0.762146	-1.17796	-0.857837	-0.622668	-0.900794	2.12038e-05	2.1096e-06	1.85249e-11	2.92527e-08	0.000214306	1.07633e-07	0.000110491	1.03488e-05	1.31348e-10	2.2456e-07	0.000902431	5.68073e-07	177	207	170	139	112	132	242	220	191
ENSG00000070444	17	2384060	2401118	MNT	3.64559	0.356234	0.942288	0.686314	0.958033	0.695867	0.552471	0.0133055	3.10233e-12	1.13014e-06	2.99042e-13	1.45352e-06	0.000120526	0.0411383	2.58192e-11	5.40428e-06	3.96683e-12	8.05629e-06	0.00046358	367	738	561	351	413	366	257	204	200
ENSG00000070476	3	126437601	126475919	ZXDC	5.46834	0.753999	0.716596	0.755785	0.75242	0.682235	0.779493	2.22003e-14	4.27243e-13	3.11267e-14	8.77646e-15	1.88823e-11	4.89644e-15	3.20546e-13	3.78491e-12	2.67732e-13	1.33805e-13	1.69513e-10	4.49867e-14	1648	2181	1635	1185	1477	1460	787	738	725
ENSG00000070495	17	76712832	76726799	JMJD6	5.15855	-0.757241	-0.780362	-1.00812	-0.383627	-0.914017	-1.07213	5.57581e-13	1.12184e-13	1.77124e-20	0.000118955	7.24093e-17	1.4703e-22	7.05367e-12	1.03506e-12	2.21726e-19	0.000545741	9.74566e-16	2.09521e-21	1009	1732	1011	684	759	706	1338	1324	1264
ENSG00000070501	8	42338454	42371808	POLB	4.50392	-0.325623	-0.295027	-0.224705	-0.47555	-0.270471	-0.110536	0.0317448	0.050818	0.137856	0.00163562	0.0789418	0.461976	0.0860955	0.120933	0.262773	0.00609374	0.189918	0.655829	675	806	702	530	648	682	689	738	525
ENSG00000070526	17	76624761	76643838	ST6GALNAC1	-2.04265	-6.28225	-2.38473	0.880903	-3.61726	-0.225702	0.455312	2.2874e-05	0.00316679	0.0533436	5.89289e-05	0.707934	0.362792	0.000118769	0.0100502	0.124803	0.000285312	0.930156	0.575264	0	1	2	7	18	13	11	8	6
ENSG00000070540	17	68420948	68457513	WIPI1	4.6267	0.86676	1.77699	1.92137	1.04012	2.00906	1.87662	2.17909e-12	2.63674e-55	2.44034e-64	9.34432e-19	6.00512e-69	1.0021e-60	2.60811e-11	1.30392e-53	1.39901e-62	1.86103e-17	5.08875e-67	5.22186e-59	591	883	1131	986	1099	1036	248	264	234
ENSG00000070601	9	37651000	37746904	FRMPD1	-2.98689	2.08885	-0.361764	1.27468	1.13044	1.91238	2.02754	0.0286137	0.804601	0.263449	0.278398	0.0735163	0.0432183	0.0810407	1	0.437891	0.46854	0.178638	0.103896	6	4	1	4	3	5	2	0	1
ENSG00000070610	9	35736866	35749228	GBA2	4.6539	-0.107935	-0.113661	0.0237865	-0.0594312	-0.0383889	0.0867019	0.372408	0.347061	0.843858	0.614003	0.756116	0.471379	0.598664	0.553917	1	0.824869	0.9691	0.6678	778	1066	789	617	763	775	686	686	561
ENSG00000070614	5	150485818	150558211	NDST1	6.30044	0.244852	0.0142073	-0.127988	0.347125	0.0239914	0.0528198	0.00886128	0.881187	0.18578	0.000159927	0.803646	0.580255	0.028569	1	0.332681	0.000718417	1	0.770663	2873	4086	2493	1863	1986	2189	1904	1911	1767
ENSG00000070669	7	97852118	97872542	ASNS	4.99812	-0.391862	-0.650769	-0.979697	-0.00954606	-0.658595	-0.897029	0.000164884	9.56434e-10	1.43536e-18	0.922971	1.98954e-09	5.63024e-16	0.00074761	6.4572e-09	1.60721e-17	1	1.48898e-08	5.52314e-15	1073	1853	913	674	639	658	1108	1089	1044
ENSG00000070718	8	42152946	42171673	AP3M2	5.02227	-0.0466307	-0.635297	-0.884497	-0.212716	-0.693579	-0.780163	0.685086	1.41784e-07	1.37079e-12	0.063732	2.48052e-08	3.00905e-10	0.895186	7.88234e-07	1.05045e-11	0.150373	1.65715e-07	1.95925e-09	1322	1561	895	638	662	692	1158	1081	911
ENSG00000070729	16	57882340	57971116	CNGB1	-1.75959	-2.11804	-3.11003	-2.53185	-2.51315	-2.69711	-2.17936	0.000389687	7.35969e-06	0.000122757	1.80786e-05	0.000161679	0.000524292	0.00166444	3.38848e-05	0.000470709	9.47998e-05	0.000690651	0.00185608	6	6	3	3	4	5	16	27	18
ENSG00000070731	17	76563710	76586956	ST6GALNAC2	1.64439	-1.18282	-1.19017	-1.18126	-1.25541	-1.23809	-1.05976	9.32592e-07	7.51301e-07	1.61113e-06	6.10059e-08	1.46564e-06	1.36267e-05	5.84343e-06	3.86705e-06	7.56852e-06	4.51154e-07	8.11579e-06	5.86331e-05	77	97	78	56	69	73	129	119	154
ENSG00000070748	10	49609095	49665104	CHAT	-7.16655	0	0	0	3.54652	0	0	1	1	1	0.0453824	1	1	1	1	1	0.115593	1	1	0	2	0	0	0	0	0	0	0
ENSG00000070756	8	100685816	100722809	PABPC1	9.15709	0.398199	0.620696	0.600342	0.680392	0.487224	0.615399	0.00668427	1.89426e-05	3.6114e-05	2.53871e-06	0.000864689	2.26003e-05	0.0225847	8.30522e-05	0.000147274	1.5133e-05	0.00330005	9.49168e-05	17169	27661	20396	13801	17680	17372	9723	8877	11288
ENSG00000070759	1	45343883	45491166	TESK2	0.449332	0.568644	1.02121	0.905696	0.74713	1.42282	1.10426	0.103904	0.00168885	0.00790663	0.0194771	1.43063e-05	0.000911496	0.23883	0.00564831	0.022759	0.0558386	7.04677e-05	0.00312911	38	57	53	52	43	48	26	21	12
ENSG00000070761	16	58113588	58129450	CFAP20	5.28984	-0.451237	-0.737421	-1.07093	-0.379077	-0.847231	-0.981441	2.42957e-05	1.61064e-11	5.82485e-21	0.000290696	7.40349e-14	4.64987e-18	0.000125646	1.26535e-10	7.46013e-20	0.00123981	8.11039e-13	5.15696e-17	1339	1865	1118	769	780	807	1462	1477	1279
ENSG00000070770	16	58157907	58197920	CSNK2A2	6.7994	0.237309	0.286143	0.271757	0.336066	0.334369	0.45258	0.0113724	0.00218555	0.0038072	0.000275163	0.00038263	1.09705e-06	0.0357635	0.00719714	0.0117504	0.00117629	0.00154579	5.27859e-06	3532	5011	3720	2855	3238	3569	2298	2334	2261
ENSG00000070778	14	88465778	88554733	PTPN21	5.25891	0.428075	0.387927	0.418931	0.433729	0.461946	0.588714	9.74359e-05	0.000424238	0.000156459	5.87425e-05	3.67018e-05	7.64041e-08	0.000458708	0.0015568	0.000591624	0.000284528	0.000171352	4.08017e-07	1330	1769	1317	1029	1183	1294	846	704	728
ENSG00000070785	1	44850522	44986722	EIF2B3	4.92506	-0.549289	-1.06369	-1.22843	-0.627077	-1.15633	-1.13415	1.44754e-06	4.94191e-19	1.3474e-23	2.63375e-08	1.05341e-20	1.32299e-20	8.83995e-06	6.59798e-18	1.96992e-22	2.0384e-07	1.79403e-19	1.70064e-19	1034	1298	737	513	578	600	1194	1241	1051
ENSG00000070808	5	150219491	150290291	CAMK2A	-0.315367	1.15893	0.620679	-0.985627	1.65847	-0.0517885	-0.368171	0.0022147	0.129212	0.0762461	8.04771e-07	0.91717	0.464674	0.00820999	0.248182	0.170105	5.13562e-06	1	0.659317	40	75	28	13	8	12	10	13	18
ENSG00000070814	5	150357639	150400308	TCOF1	6.80842	-0.530067	-0.712972	-1.26259	-0.269483	-0.898327	-1.11188	3.99327e-08	3.08893e-13	8.32977e-35	0.00419933	3.40105e-19	6.02099e-28	2.95375e-07	2.76452e-12	1.95179e-33	0.0143497	5.35524e-18	1.10812e-26	3551	5636	3185	2079	1913	2065	4061	4112	3638
ENSG00000070831	1	22052627	22092946	CDC42	7.95277	-0.619551	-0.832266	-0.767105	-0.680872	-0.707619	-0.807697	1.35195e-08	5.44833e-14	3.60267e-12	4.5716e-10	1.32742e-10	2.95524e-13	1.05855e-07	5.15215e-13	2.68483e-11	4.39692e-09	1.10422e-09	2.39388e-12	7207	9151	6332	5124	5824	5506	8851	9104	7567
ENSG00000070882	7	24796539	24981634	OSBPL3	6.71214	0.886624	1.07938	1.12454	0.908508	1.04059	1.30276	9.6369e-22	3.69377e-32	1.24723e-34	3.34458e-23	3.21312e-29	1.08789e-46	2.18193e-20	9.55264e-31	2.90878e-33	8.32877e-22	8.61595e-28	3.91965e-45	3506	4716	4080	2948	3701	4072	1541	1507	1322
ENSG00000070886	1	22563564	22603594	EPHA8	-5.92504	0	3.89752	0	2.66499	3.37371	4.10962	1	0.0311697	1	0.157671	0.0960177	0.0241957	1	0.0778745	1	0.293601	0.207142	0.0615136	0	1	2	1	0	2	0	0	0
ENSG00000070915	16	56865207	56915850	SLC12A3	-5.41428	-2.02628	0.964935	-2.02628	2.76611	-2.02628	-2.02628	0.396758	0.572154	0.418667	0.0210999	0.452048	0.424205	0.598664	0.766464	0.600039	0.0596005	0.647263	0.609124	0	5	1	0	0	0	0	1	0
ENSG00000070950	3	8775402	8963773	RAD18	6.77034	0.65849	0.216606	-0.249803	0.550257	0.12091	-0.0908033	8.59791e-12	0.0288099	0.0151642	1.16171e-08	0.230244	0.372273	9.65516e-11	0.0747609	0.0415433	9.4213e-08	0.424488	0.588187	4919	6046	3687	2561	2346	2547	2495	2546	2141
ENSG00000070961	12	89588049	89709300	ATP2B1	9.15834	-0.0109026	0.0938128	0.339936	0.00608841	0.135192	0.428047	0.922326	0.39853	0.0019326	0.956482	0.22335	8.76963e-05	1	0.58344	0.00622099	1	0.413107	0.000344519	17095	22917	18716	14296	19515	20171	13572	14099	12011
ENSG00000070985	11	2404515	2423045	TRPM5	-7.86152	0	0	0	2.66499	0	0	1	1	1	0.15641	1	1	1	1	1	0.293601	1	1	0	1	0	0	0	0	0	0	0
ENSG00000071051	2	105744897	105894274	NCK2	4.9498	0.429071	0.419904	0.331853	0.446362	0.411575	0.366029	5.41054e-05	7.68662e-05	0.0021901	1.71612e-05	0.000169685	0.000725128	0.000265568	0.000313029	0.0070021	9.02878e-05	0.000723349	0.00252206	1109	1487	1122	828	928	924	676	644	578
ENSG00000071054	2	101696850	101894689	MAP4K4	7.98538	0.0549238	0.0156252	0.141772	0.0828246	-0.0198302	0.119372	0.57234	0.872667	0.143471	0.39218	0.839917	0.218838	0.780642	1	0.27177	0.574987	1	0.383799	8271	11172	8195	5935	7863	7528	6266	6400	5671
ENSG00000071073	2	98619106	98731126	MGAT4A	3.59182	0.153013	0.127041	0.538764	-0.181446	0.0760489	0.505513	0.257636	0.347424	4.23658e-05	0.178252	0.594517	0.000137769	0.449262	0.554396	0.000171631	0.322287	0.811367	0.000526135	395	415	395	283	462	439	303	278	238
ENSG00000071082	2	101001715	101024032	RPL31	8.93046	-0.901122	-0.946585	-0.979268	-0.923389	-0.862294	-1.00029	1.75288e-11	1.87354e-12	3.67642e-13	5.67133e-12	1.16088e-10	1.24868e-13	1.90175e-10	1.5861e-11	2.94527e-12	6.68253e-11	9.70073e-10	1.04046e-12	13494	17604	13313	10476	11442	10965	19627	21639	16815
ENSG00000071127	4	10074339	10116949	WDR1	7.66304	-0.767385	-0.788485	-0.866474	-0.694704	-0.709521	-0.767527	2.01996e-13	4.68462e-14	1.98123e-16	1.94792e-11	1.13581e-11	2.26662e-13	2.67537e-12	4.45409e-13	1.95729e-15	2.17417e-10	1.0408e-10	1.855e-12	5606	7811	5625	4410	4685	4879	7732	7697	6568
ENSG00000071189	7	17790761	17940501	SNX13	7.4317	0.756029	0.788542	0.879393	0.653126	0.921572	0.882644	7.98957e-17	3.06692e-18	2.17963e-22	6.16581e-13	2.42196e-24	1.60208e-22	1.37071e-15	3.88095e-17	2.99714e-21	7.97876e-12	5.13718e-23	2.27557e-21	6090	7513	6342	5162	5938	5787	2870	2867	2569
ENSG00000071205	4	147732063	148072780	ARHGAP10	6.32566	1.22386	1.32016	1.1405	1.31625	1.21534	1.17213	9.13218e-32	4.32621e-37	2.39839e-27	2.14998e-37	1.13023e-30	7.84683e-29	3.0598e-30	1.34978e-35	4.14324e-26	9.07645e-36	3.20289e-29	1.49785e-27	3120	4407	3396	2344	2636	2620	1141	1059	882
ENSG00000071242	6	166409364	166906451	RPS6KA2	1.10732	3.63594	3.61	3.92088	2.92188	3.80912	3.85216	1.13659e-25	2.67454e-25	6.56915e-31	1.87861e-15	1.53009e-26	5.31337e-29	3.03378e-24	5.01483e-24	1.31131e-29	3.01693e-14	3.64145e-25	1.02376e-27	88	71	88	75	96	89	6	3	7
ENSG00000071243	7	120950749	120977216	ING3	3.8239	-0.424753	-0.78629	-1.16185	-0.59465	-0.839479	-0.912241	0.00733339	1.52398e-06	1.38428e-11	0.000160901	7.11281e-07	5.66719e-08	0.0245917	7.59338e-06	9.88937e-11	0.000722419	4.08437e-06	3.05856e-07	501	590	397	284	269	311	578	561	414
ENSG00000071246	14	76762189	76783015	VASH1	2.26449	0.275721	0.412093	0.454379	0.53813	0.141946	0.292827	0.142463	0.0250536	0.0154814	0.00185376	0.486827	0.129511	0.287472	0.0660035	0.0423624	0.00678481	0.686287	0.248933	151	240	169	104	153	133	88	108	91
ENSG00000071282	3	8501707	8568125	LMCD1	6.50026	0.308784	0.406875	0.196133	0.473365	0.538247	0.443971	0.000674483	6.37393e-06	0.0330887	1.02057e-07	2.7519e-09	9.36039e-07	0.00275289	2.95921e-05	0.0817223	7.35573e-07	2.02481e-08	4.52987e-06	3062	4547	3337	2713	2535	2927	1995	1913	1786
ENSG00000071462	7	73683025	73705161	WBSCR22	6.07408	-1.01094	-1.24063	-1.10847	-1.09833	-1.11135	-1.11889	8.02149e-20	4.46388e-28	5.81105e-23	3.01045e-23	1.04265e-22	2.84981e-23	1.64544e-18	9.55534e-27	8.21049e-22	7.50742e-22	2.00562e-21	4.20522e-22	1830	2282	1589	1290	1531	1478	2936	3030	2533
ENSG00000071537	14	81471549	81533861	SEL1L	7.74183	-0.212652	-0.0475669	0.107478	-0.180045	0.102917	0.0532372	0.0354196	0.634281	0.278669	0.0731714	0.301098	0.592972	0.095021	0.831724	0.459378	0.169058	0.512117	0.785104	6186	8383	7062	5818	6913	6474	5829	5760	4936
ENSG00000071539	5	892643	919357	TRIP13	6.0601	-0.816335	-1.43442	-2.11531	-0.851669	-1.4472	-1.63637	5.47351e-16	9.15665e-42	1.3673e-77	1.66387e-17	5.15604e-41	3.85516e-51	8.92141e-15	3.30596e-40	1.04001e-75	3.06708e-16	2.11531e-39	1.60232e-49	2213	2861	1468	1080	805	1091	3147	3097	2736
ENSG00000071553	X	154428632	154436516	ATP6AP1	5.06143	-0.062706	0.173069	0.378672	0.0050639	0.266128	0.28785	0.567429	0.106524	0.000375218	0.962128	0.0148075	0.00744756	0.774913	0.228781	0.00135219	1	0.0446166	0.0215871	965	1340	1157	916	1173	1071	830	795	698
ENSG00000071564	19	1609290	1652605	TCF3	4.68866	-0.756217	-0.770498	-1.09946	-0.510214	-0.888968	-1.14772	2.81244e-11	1.16828e-11	2.6466e-20	2.56335e-06	7.31575e-14	1.22786e-21	2.98362e-10	9.28693e-11	3.2743e-19	1.52616e-05	8.01679e-13	1.67324e-20	737	1158	743	508	520	489	955	958	951
ENSG00000071575	2	12716889	12742734	TRIB2	-0.201551	-0.181681	0.263267	1.35541	-0.172567	0.0507685	1.19923	0.673414	0.508239	8.63846e-05	0.664642	0.910356	0.000760235	0.883006	0.710278	0.000337959	0.872225	1	0.00263733	18	24	25	16	47	41	12	16	19
ENSG00000071626	19	1407569	1435687	DAZAP1	6.02171	-0.608972	-0.934756	-1.05828	-0.467712	-0.969724	-1.11785	1.39213e-08	1.98937e-17	3.07373e-21	8.70473e-06	5.00886e-18	3.16528e-23	1.0883e-07	2.39665e-16	3.99974e-20	4.79124e-05	7.3455e-17	4.65891e-22	2073	3029	1684	1220	1359	1268	2474	2604	2205
ENSG00000071655	19	1573596	1592801	MBD3	2.46415	-0.85643	-0.717208	-0.770683	-0.358568	-0.952199	-0.965176	4.74002e-06	9.13801e-05	4.52401e-05	0.0338225	2.02936e-06	7.39465e-07	2.70804e-05	0.000369168	0.000182661	0.0906929	1.10687e-05	3.60975e-06	140	262	157	99	133	113	191	179	213
ENSG00000071677	2	237566574	237567175	PRLH	-8.60069	0	2.99121	0	0	0	0	1	0.124668	1	1	1	1	1	0.242755	1	1	1	1	0	0	1	0	0	0	0	0	0
ENSG00000071794	3	149030127	149086554	HLTF	7.9127	-0.531407	-0.637246	-0.51399	-0.696233	-0.606659	-0.663355	8.48373e-08	1.78487e-10	2.23155e-07	3.30839e-12	1.39013e-09	3.77801e-11	6.04228e-07	1.28432e-09	1.13654e-06	3.98708e-11	1.05622e-08	2.63645e-10	7298	8625	6905	5235	6612	5797	8503	8382	7421
ENSG00000071859	X	154444126	154450654	FAM50A	6.00068	-0.582298	-0.521366	-0.687965	-0.336793	-0.501525	-0.712104	9.03829e-07	9.83745e-06	1.00182e-08	0.00353345	2.57347e-05	3.35895e-09	5.66931e-06	4.468e-05	5.7367e-08	0.0122348	0.00012286	2.00601e-08	1868	2934	1984	1493	1554	1486	2200	2366	1880
ENSG00000071889	X	154506159	154516242	FAM3A	3.41042	-0.842068	-0.791992	-0.841782	-0.503835	-0.615221	-0.727716	1.85436e-09	1.17198e-08	3.73038e-09	9.99717e-05	1.69227e-05	2.67089e-07	1.60456e-08	7.19618e-08	2.20333e-08	0.000464261	8.25553e-05	1.36314e-06	277	464	292	245	248	261	428	370	347
ENSG00000071894	8	144393229	144409349	CPSF1	4.78832	-0.26253	-0.323267	-0.411575	0.00534976	-0.495861	-0.478377	0.0132445	0.00238308	0.000156654	0.957751	9.91487e-06	1.36872e-05	0.040968	0.00772737	0.00059223	1	4.98356e-05	5.88787e-05	882	1407	861	567	712	661	861	803	773
ENSG00000071909	2	170178145	170655171	MYO3B	-2.15492	2.30647	2.28101	2.65275	1.43939	2.48476	2.69254	0.0119103	0.012858	0.00282304	0.14555	0.00962554	0.00244384	0.0372469	0.0359503	0.00886656	0.293601	0.0302972	0.0078105	7	5	7	6	8	8	2	0	1
ENSG00000071967	2	171522247	171558133	CYBRD1	6.64646	0.346145	0.678753	0.733703	0.511739	0.796341	0.698049	0.000157194	3.42294e-14	2.73809e-16	1.16068e-08	8.23303e-19	8.48915e-15	0.000714877	3.28943e-13	2.68074e-15	9.41734e-08	1.27242e-17	7.67828e-14	3076	4571	3944	3176	3602	3417	1906	1837	1826
ENSG00000071991	18	66501083	66604138	CDH19	4.24674	0.22916	0.287229	0.482046	0.149096	0.53876	0.282722	0.0629439	0.0188126	7.49691e-05	0.215913	1.3064e-05	0.0233441	0.157735	0.0509981	0.00029525	0.377854	6.47141e-05	0.0607703	600	752	636	562	640	542	400	425	354
ENSG00000071994	6	170575295	170584692	PDCD2	5.73752	-0.886929	-1.16951	-1.24244	-0.713511	-1.13102	-1.41387	1.42114e-14	3.36987e-23	2.38091e-25	2.26093e-10	2.84871e-21	2.48303e-31	2.08823e-13	5.6618e-22	3.74435e-24	2.25209e-09	4.99784e-20	5.27312e-30	1528	2283	1279	975	1069	923	2255	2340	1918
ENSG00000072041	12	84859488	84913615	SLC6A15	4.25429	0.543121	1.19111	1.39479	1.0111	1.03891	1.32816	0.000167336	2.28972e-18	7.68043e-25	8.26339e-14	2.53588e-13	2.33531e-22	0.000758037	2.92182e-17	1.18544e-23	1.15446e-12	2.66111e-12	3.28629e-21	502	920	801	535	811	753	271	304	219
ENSG00000072042	14	67676801	67695814	RDH11	5.67124	0.167749	0.0212811	0.115052	0.0733268	0.208676	0.0792741	0.129192	0.848865	0.302625	0.504983	0.0621203	0.479426	0.26473	1	0.493211	0.708051	0.154981	0.677167	1847	2292	1699	1436	1594	1512	1255	1380	1151
ENSG00000072062	19	14091688	14118084	PRKACA	3.12391	0.650856	1.15152	1.07841	0.827906	0.994617	1.26732	0.000200995	3.49259e-12	2.08945e-10	5.67859e-07	1.55655e-08	3.19849e-14	0.000896557	2.89293e-11	1.36736e-09	3.68781e-06	1.06016e-07	2.77094e-13	245	367	353	235	295	327	130	98	131
ENSG00000072071	19	14147743	14206187	LPHN1	2.33517	-0.191273	0.1723	0.687205	-0.325652	0.187289	0.786749	0.300043	0.321818	3.50653e-05	0.0643594	0.316643	1.78734e-06	0.511769	0.521302	0.000143219	0.151526	0.533412	8.42013e-06	116	140	152	114	191	199	106	98	101
ENSG00000072080	2	234050679	234077134	SPP2	-1.92067	0.893829	0.701162	-0.494201	0.141007	0.934685	0.258659	0.179885	0.3071	0.580775	0.840547	0.196188	0.741522	0.345357	0.500596	0.770476	1	0.370203	0.944639	9	7	8	7	3	5	3	3	5
ENSG00000072110	14	68874143	68979440	ACTN1	8.39722	0.0981954	0.073231	-0.141496	0.284574	0.0529103	0.086708	0.327557	0.465899	0.165	0.00404712	0.599927	0.388287	0.548857	0.659902	0.303687	0.0138785	0.81744	0.608751	11348	17108	11356	8311	8603	9799	8569	7759	8074
ENSG00000072121	14	67727374	67816590	ZFYVE26	5.5713	0.630201	0.82915	0.71659	0.711812	0.646408	0.848216	2.58832e-09	1.75302e-15	1.30418e-11	6.46842e-12	2.00202e-09	6.69874e-16	2.20674e-08	1.8468e-14	9.34967e-11	7.57826e-11	1.49704e-08	6.52548e-15	1612	2260	1884	1232	1532	1632	837	850	713
ENSG00000072133	X	84058346	84187925	RPS6KA6	5.20111	0.711666	0.776871	0.778819	0.760256	0.612688	0.705123	1.51232e-11	1.23371e-13	1.86279e-13	1.66692e-13	1.94749e-08	3.97064e-11	1.65724e-10	1.13648e-12	1.52558e-12	2.26624e-12	1.31437e-07	2.76479e-10	1318	1806	1404	930	1236	1142	660	583	610
ENSG00000072134	17	19215615	19336715	EPN2	5.87796	0.384871	0.384589	0.450965	0.510411	0.188413	0.42291	7.48063e-05	7.44648e-05	3.60084e-06	7.71874e-08	0.061194	1.50553e-05	0.00035821	0.000303536	1.63544e-05	5.65075e-07	0.152867	6.43991e-05	2003	2895	2039	1321	1877	1790	1271	1142	1121
ENSG00000072135	2	130356007	130375409	PTPN18	3.7772	-0.17563	-0.0763915	-0.280139	-0.0652676	-0.271804	-0.255946	0.15466	0.530089	0.0276752	0.577895	0.0380519	0.0446392	0.305618	0.736743	0.0694127	0.789268	0.100091	0.106877	430	615	469	304	358	354	386	361	371
ENSG00000072163	2	127638381	127681786	LIMS2	0.0504338	2.28216	1.91231	1.6447	2.36586	2.17635	2.05782	2.86435e-09	2.53216e-06	0.000183448	3.88018e-11	2.10139e-07	6.04474e-07	2.43198e-08	1.23007e-05	0.000686908	4.19928e-10	1.27815e-06	2.97869e-06	47	66	37	33	27	35	8	9	5
ENSG00000072182	2	219514170	219538772	ASIC4	-3.07054	1.51952	1.80631	2.81933	1.69287	1.50892	1.31261	0.15065	0.0709546	0.00114766	0.0753593	0.19099	0.251157	0.298792	0.161308	0.00384384	0.173071	0.3669	0.431062	4	6	5	3	9	3	1	0	2
ENSG00000072195	2	219434846	219498287	SPEG	0.390163	0.524067	1.14812	1.01238	0.76938	1.22287	0.951088	0.133951	0.000270323	0.00232186	0.0143838	0.000269889	0.00492209	0.273295	0.00102174	0.00739154	0.0432865	0.00111563	0.014976	35	55	55	43	44	41	25	15	16
ENSG00000072201	4	53459301	53701405	LNX1	-0.689377	0.319917	0.437486	1.22682	0.522712	-0.3477	1.02299	0.465128	0.305244	0.00147263	0.181461	0.521896	0.0111206	0.674941	0.497896	0.00486093	0.326631	0.72605	0.0313084	19	29	21	9	32	27	15	9	11
ENSG00000072210	17	19648136	19677598	ALDH3A2	7.90917	-0.634537	-0.710926	-0.403177	-0.71108	-0.743597	-0.429114	4.00961e-10	3.1358e-12	5.57641e-05	2.63666e-12	4.50213e-13	1.86788e-05	3.76311e-09	2.60791e-11	0.000223344	3.21754e-11	4.64763e-12	7.90274e-05	6669	8379	6440	4673	7008	6693	8221	8335	7295
ENSG00000072274	3	196027183	196082189	TFRC	8.79763	0.0118621	-0.173014	-0.192793	-0.0249278	-0.0980211	-0.287878	0.914085	0.119661	0.0835228	0.820791	0.376686	0.0102216	1	0.242755	0.184454	1	0.620693	0.0289523	16013	20681	14343	11214	12438	11323	12775	12953	10881
ENSG00000072310	17	17810399	17837002	SREBF1	6.70801	0.23897	0.575984	0.891257	-0.0295894	0.710686	0.901093	0.00848263	8.19072e-11	1.86357e-24	0.74632	1.37149e-15	6.07869e-25	0.0274853	6.04828e-10	2.82514e-23	0.933816	1.70462e-14	9.74405e-24	2915	3206	3749	3055	4101	4015	1973	1887	1827
ENSG00000072315	X	111774315	112082776	TRPC5	-3.36495	1.63732	2.79669	0.317611	1.95507	2.02544	0.353542	0.174211	0.00418079	0.8403	0.0643388	0.0976155	0.823119	0.336406	0.013029	1	0.151488	0.209468	1	3	5	7	3	1	1	1	0	1
ENSG00000072364	5	132875379	132963634	AFF4	7.90681	0.661173	0.928294	1.01596	0.784109	0.985499	1.03853	2.2318e-12	1.56018e-23	5.39552e-28	4.02354e-17	3.20431e-26	3.24827e-29	2.66663e-11	2.66099e-22	9.53309e-27	7.24634e-16	7.49311e-25	6.32599e-28	7533	10868	9230	7128	8623	8517	3759	3548	3653
ENSG00000072401	10	58334975	58370753	UBE2D1	5.84871	0.0885605	0.239661	0.323812	0.0843103	0.226857	0.360429	0.391952	0.0190043	0.00153763	0.408892	0.0292503	0.00041564	0.598664	0.0514779	0.00506022	0.595787	0.0800515	0.00149277	1807	2387	2043	1503	1904	1899	1449	1288	1182
ENSG00000072415	14	67241109	67335819	MPP5	7.00328	0.0902491	-0.142495	-0.111433	-0.0285928	-0.0866613	-0.0397606	0.356551	0.151648	0.262891	0.770568	0.38564	0.688312	0.589826	0.283158	0.437416	0.958898	0.633534	0.893514	4516	5510	3913	3019	3515	3592	3335	3470	2967
ENSG00000072422	10	60869438	61001440	RHOBTB1	5.82024	-0.021246	0.301386	0.923567	-0.112828	0.382778	0.673968	0.843102	0.00394979	4.9642e-20	0.289	0.000297505	5.13834e-11	1	0.0123632	6.06209e-19	0.481331	0.00122255	3.55589e-10	1434	1783	1826	1434	2471	2021	1194	1171	990
ENSG00000072501	X	53374149	53422728	SMC1A	7.84481	-0.230452	-0.260911	-0.553786	-0.191778	-0.292546	-0.422035	0.0143064	0.00563257	9.07445e-09	0.0402462	0.00206271	9.97166e-06	0.0438485	0.0171657	5.21079e-08	0.105553	0.00736578	4.34687e-05	7421	10099	7398	5372	5309	5656	7081	6726	6252
ENSG00000072506	X	53431258	53434373	HSD17B10	5.71909	-1.06793	-1.10035	-0.949396	-0.927551	-1.15702	-1.06723	3.87674e-20	3.28516e-21	2.27284e-16	3.09347e-16	2.29348e-22	7.50656e-20	8.12417e-19	4.98023e-20	2.23652e-15	5.27356e-15	4.3189e-21	9.16672e-19	1347	1967	1341	957	1309	1173	2182	2354	1968
ENSG00000072518	11	63838928	63911019	MARK2	4.77044	0.38146	0.398868	0.402683	0.449968	0.259909	0.44482	0.00056639	0.000298588	0.0003117	2.78721e-05	0.0244964	6.69757e-05	0.00235101	0.00112286	0.00113405	0.000142453	0.0683319	0.000267023	917	1274	945	637	833	834	594	517	511
ENSG00000072571	5	163460203	163491945	HMMR	7.46256	-1.16115	-1.61381	-1.9973	-1.05524	-1.60035	-2.08107	3.99165e-20	3.99988e-35	6.83949e-50	3.33509e-17	2.40878e-34	2.59326e-53	8.34494e-19	1.15987e-33	2.63853e-48	6.03305e-16	7.94124e-33	1.13173e-51	5054	7206	3760	2817	2534	2325	8805	9705	7540
ENSG00000072609	12	132822187	132956304	CHFR	4.83319	0.249952	0.262207	0.267351	0.279481	0.27624	0.324112	0.027604	0.0205081	0.0194684	0.0116432	0.0175325	0.00451564	0.0785187	0.0552768	0.0519211	0.0357959	0.0519221	0.0138708	968	1309	994	745	877	887	639	670	566
ENSG00000072657	12	72087266	72670757	TRHDE	0.625643	1.26951	1.1019	1.10216	1.43317	1.31732	0.64142	2.15576e-05	0.000306894	0.000466583	2.00336e-07	3.3722e-05	0.0609484	0.000112251	0.00115161	0.00165127	1.38174e-06	0.000158175	0.13936	64	95	58	50	51	36	27	17	17
ENSG00000072682	5	132191838	132295315	P4HA2	5.9792	-0.3919	-0.0844179	-0.49947	-0.210544	-0.00682425	-0.528719	0.000536735	0.445302	1.33468e-05	0.0570852	0.951099	4.37917e-06	0.00223669	0.635732	5.72945e-05	0.136874	1	1.98275e-05	1915	2877	2413	1890	1591	1516	1918	2114	1754
ENSG00000072694	1	161581311	161678654	FCGR2B	-4.91367	0.176476	-2.83748	-2.83748	1.95491	-2.83748	-2.83748	0.911764	0.231688	0.256954	0.0810726	0.291418	0.262568	1	0.393679	0.431258	0.184601	0.502436	0.438404	1	5	0	0	0	0	0	2	0
ENSG00000072736	16	68084751	68229259	NFATC3	5.44514	0.177822	0.362375	0.412676	0.223672	0.328701	0.471766	0.0809447	0.000298782	4.20815e-05	0.0246725	0.00141391	2.66494e-06	0.193285	0.00112338	0.000170598	0.0685167	0.00517887	1.23331e-05	1311	1793	1517	1100	1381	1399	957	870	843
ENSG00000072756	3	3126916	3150879	TRNT1	5.81854	-0.231152	-0.382583	-0.471869	-0.150491	-0.40479	-0.547095	0.0272248	0.000300454	1.10797e-05	0.143265	0.000175696	4.31021e-07	0.0776113	0.00112902	4.79875e-05	0.293601	0.000747422	2.15591e-06	1885	2641	1728	1263	1428	1318	1882	1692	1529
ENSG00000072778	17	7217125	7225273	ACADVL	7.29615	-0.669215	-0.61193	-0.493324	-0.607032	-0.589479	-0.606542	9.38912e-11	2.71009e-09	1.41514e-06	3.03836e-09	1.19176e-08	4.13489e-09	9.43859e-10	1.75282e-08	6.69104e-06	2.63942e-08	8.23103e-08	2.45262e-08	4376	6053	4636	3495	4425	3978	5521	5682	4831
ENSG00000072786	5	172042073	172188386	STK10	5.10883	0.0455034	-0.124651	-0.258699	0.178967	0.0715414	-0.0770926	0.678462	0.262436	0.0230411	0.0933316	0.523349	0.492047	0.888057	0.43639	0.0604883	0.208891	0.727782	0.690795	1167	1696	1056	898	846	933	938	898	771
ENSG00000072803	5	171861549	172006873	FBXW11	7.14022	0.612464	0.475228	0.437436	0.497738	0.465549	0.511469	5.11681e-12	1.07516e-07	1.17016e-06	2.03909e-08	2.56907e-07	1.16148e-08	5.88998e-11	6.03778e-07	5.58415e-06	1.60267e-07	1.54485e-06	6.6108e-08	5349	6545	4952	3651	4241	4341	2868	2674	2519
ENSG00000072818	17	7336529	7351478	ACAP1	-3.11287	0.508044	-0.227533	0.663712	0.585489	0.18539	-0.567753	0.530032	0.805614	0.415521	0.422036	0.845456	0.586606	0.752879	1	0.600039	0.611012	1	0.777869	5	7	3	3	5	2	2	3	3
ENSG00000072832	4	5748084	5893058	CRMP1	2.14379	1.05839	0.821491	0.77031	0.939385	0.743259	0.600466	1.58863e-09	5.50702e-06	4.06624e-05	2.51902e-08	0.000159219	0.00197957	1.38313e-08	2.57765e-05	0.000165037	1.95484e-07	0.000680812	0.00643268	191	233	165	116	140	121	72	70	69
ENSG00000072840	4	5711197	5814305	EVC	5.35769	0.725248	0.450975	0.39915	0.700169	0.378346	0.518471	1.61617e-12	1.67124e-05	0.000173074	4.46835e-12	0.00046706	8.80856e-07	1.95854e-11	7.37836e-05	0.000650573	5.32798e-11	0.00186211	4.26889e-06	1619	2108	1363	962	1156	1221	805	774	678
ENSG00000072849	17	5471251	5486811	DERL2	6.58265	-0.752347	-0.632927	-0.608927	-0.571186	-0.659016	-0.675339	4.44813e-11	2.21643e-08	7.77451e-08	3.36914e-07	8.36747e-09	3.14613e-09	4.61921e-10	1.33119e-07	4.14146e-07	2.25382e-06	5.87085e-08	1.88406e-08	2565	3853	2837	2068	2536	2355	3402	3633	2923
ENSG00000072858	3	113532296	113629578	SIDT1	1.41581	0.436586	1.42294	2.40074	0.0320537	1.10217	2.38228	0.12288	2.92031e-09	1.92086e-29	0.908965	5.46343e-05	1.41859e-28	0.255661	1.88495e-08	3.60943e-28	1	0.000248625	2.6786e-27	50	50	101	60	175	168	30	29	26
ENSG00000072864	16	15643267	15726353	NDE1	5.00943	-0.677036	-0.673904	-0.624002	-0.716867	-0.59778	-0.467053	1.02794e-09	1.14367e-09	2.1501e-08	4.60541e-11	1.23061e-07	2.19931e-05	9.17159e-09	7.66688e-09	1.19838e-07	4.94582e-10	7.67906e-07	9.25005e-05	883	1138	901	705	820	889	1135	1129	989
ENSG00000072952	11	10573091	10693988	MRVI1	-2.57768	2.03566	2.7963	3.7455	1.95468	3.72689	3.52538	0.0711109	0.00444153	1.28716e-05	0.0658277	3.30304e-05	8.74662e-05	0.17229	0.013785	5.53774e-05	0.154518	0.000155124	0.000343711	4	5	7	10	12	10	0	1	1
ENSG00000072954	19	16661127	16690029	TMEM38A	0.699256	-0.0219651	0.30348	0.690114	-0.25373	-0.0848395	0.622129	0.94116	0.282296	0.0119907	0.378708	0.793369	0.0258774	1	0.465072	0.0334798	0.557671	1	0.0652458	47	53	60	34	69	64	39	44	27
ENSG00000072958	19	16197578	16245907	AP1M1	4.63027	-0.413956	-0.436117	-0.604966	-0.259931	-0.59578	-0.567	0.000269666	0.000124823	2.47216e-07	0.0174224	6.31437e-07	1.30198e-06	0.00117759	0.000495561	1.25415e-06	0.0504536	3.64266e-06	6.22001e-06	755	1113	757	503	592	591	852	759	708
ENSG00000073008	19	44643798	44663583	PVR	6.10034	-0.721653	-1.123	-1.28974	-0.392186	-1.20302	-1.18248	1.46496e-13	8.42193e-29	6.36506e-36	3.14024e-05	2.81473e-31	6.45265e-31	1.96867e-12	1.87403e-27	1.56056e-34	0.000158845	8.17561e-30	1.34899e-29	2130	3546	1642	1153	1286	1347	2880	2703	2511
ENSG00000073050	19	43543040	43580473	XRCC1	4.74209	-0.741412	-0.883951	-0.920179	-0.602101	-0.849197	-1.04218	5.60333e-10	2.76256e-13	7.02856e-14	1.91853e-07	8.02112e-12	6.70969e-17	5.18085e-09	2.48069e-12	5.90017e-13	1.32742e-06	7.45469e-11	6.9802e-16	760	1109	701	533	601	537	967	1048	910
ENSG00000073060	12	124776856	124882668	SCARB1	5.67862	0.465189	0.788162	0.655977	0.48088	0.849959	0.607759	1.90544e-06	1.24091e-16	1.32604e-11	5.28455e-07	1.46473e-18	4.60983e-10	1.14362e-05	1.41999e-15	9.49857e-11	3.44794e-06	2.22534e-17	2.95484e-09	1659	2222	2113	1637	1695	1594	961	919	887
ENSG00000073067	7	983199	989640	CYP2W1	-5.8629	0	2.99121	0	0	3.37371	0	1	0.125995	1	1	0.0961373	1	1	0.242755	1	1	0.207142	1	0	0	1	1	0	0	0	0	0
ENSG00000073111	3	127598223	127622436	MCM2	6.47921	-0.601569	-0.852768	-1.50122	-0.619369	-0.833417	-1.30538	4.18642e-07	1.83265e-12	6.69745e-32	1.66746e-07	8.00963e-12	3.32763e-25	2.73811e-06	1.55262e-11	1.39183e-30	1.16712e-06	7.44715e-11	5.4162e-24	2968	3884	2539	1910	1424	1586	3502	3847	3029
ENSG00000073146	22	50089879	50161690	MOV10L1	-1.71969	1.81574	2.48082	3.13034	1.73332	2.53179	2.18023	0.0243822	0.000521079	2.09854e-06	0.02272	0.000955246	0.00549947	0.0705033	0.00188934	9.76102e-06	0.063682	0.00360663	0.0165906	8	10	13	10	18	9	1	3	1
ENSG00000073150	22	50170731	50180294	PANX2	0.311163	1.59607	1.9927	1.92091	1.85422	2.31305	2.34364	1.58066e-05	7.835e-09	9.62424e-08	2.65835e-08	4.93768e-11	4.36185e-12	8.38687e-05	4.89169e-08	5.078e-07	2.05698e-07	4.25757e-10	3.27424e-11	41	65	55	51	46	60	10	8	13
ENSG00000073169	22	50200979	50217616	SELO	3.35267	-0.0572711	-0.247339	-0.163787	-0.0788079	-0.073846	-0.222524	0.708219	0.112434	0.29735	0.595514	0.643465	0.161313	0.919766	0.239821	0.485701	0.804613	0.860443	0.298522	344	449	307	257	286	267	317	280	229
ENSG00000073282	3	189631416	189897279	TP63	4.56896	0.0865683	1.0393	2.32799	-0.306645	1.24303	1.87552	0.516593	4.03911e-18	1.78015e-101	0.0216788	2.21038e-24	5.87421e-62	0.736426	5.06164e-17	2.21176e-99	0.0610727	4.70556e-23	3.17471e-60	346	349	682	583	1465	1041	257	241	252
ENSG00000073331	4	112285509	112442620	ALPK1	5.58677	0.867658	1.27435	1.36333	0.738611	1.32499	1.38643	4.62165e-17	4.95469e-37	5.6414e-42	5.43407e-13	1.20644e-38	2.48792e-43	8.05972e-16	1.54174e-35	1.73531e-40	7.06065e-12	4.54375e-37	8.08759e-42	1461	1770	1972	1516	1844	1822	655	634	556
ENSG00000073350	17	75525080	75575208	LLGL2	5.30143	-0.206848	0.0496289	0.373015	-0.373021	0.120894	0.238711	0.0807677	0.668396	0.00105139	0.00157338	0.303636	0.0383287	0.192902	0.866798	0.00353941	0.00587941	0.515349	0.0932978	1068	1261	1299	1013	1429	1266	1048	981	815
ENSG00000073417	15	84980440	85139145	PDE8A	8.88003	0.974192	1.34953	1.41809	0.867742	1.25403	1.4107	4.65692e-23	4.6097e-44	1.21604e-48	1.61763e-18	7.61302e-38	4.12673e-48	1.1338e-21	1.77636e-42	4.57497e-47	3.16217e-17	2.77446e-36	1.55927e-46	15297	18825	20203	14035	18626	18019	6395	6040	5511
ENSG00000073464	X	10156945	10237660	CLCN4	3.84192	0.419233	0.485781	0.428054	0.548676	0.544001	0.689367	0.00067282	6.88091e-05	0.000636376	2.81341e-06	1.88698e-05	1.64654e-08	0.00274675	0.000281567	0.00220897	1.66822e-05	9.1488e-05	9.24974e-08	483	700	515	398	435	507	300	271	261
ENSG00000073536	17	35128753	35142315	NLE1	3.96797	-0.70187	-1.06416	-1.38345	-0.518966	-1.14451	-1.26754	5.33657e-09	1.60297e-17	1.36016e-25	5.67115e-06	4.64887e-18	3.89167e-22	4.3932e-08	1.94186e-16	2.17333e-24	3.21267e-05	6.83106e-17	5.43262e-21	500	752	396	278	279	294	682	629	564
ENSG00000073578	5	218241	256700	SDHA	7.10406	-0.608298	-0.834431	-0.814609	-0.676056	-0.74446	-0.805474	3.23856e-10	2.12843e-17	1.36564e-16	2.63244e-12	4.15716e-14	2.98731e-16	3.07333e-09	2.55712e-16	1.36654e-15	3.21351e-11	4.63555e-13	2.97649e-15	4207	5318	3662	2893	3264	3194	5089	5131	4553
ENSG00000073584	17	40624962	40648508	SMARCE1	5.36601	-0.404736	-0.458773	-0.177651	-0.531319	-0.279765	-0.235039	0.000525685	8.97206e-05	0.123474	4.75805e-06	0.017424	0.0428949	0.00219405	0.000362884	0.238536	2.72324e-05	0.0516359	0.103224	1194	1449	1171	984	1251	1169	1294	1295	1056
ENSG00000073598	17	35121579	35130732	FNDC8	-2.14646	-0.59655	-1.91373	-2.69043	-1.49914	-1.18225	-2.09555	0.248702	0.00330679	0.000598927	0.00671115	0.0631494	0.00330401	0.43578	0.0104669	0.00208582	0.0218081	0.157268	0.0103558	10	7	4	5	2	3	12	15	8
ENSG00000073605	17	39904595	39919854	GSDMB	2.16413	0.829993	1.13307	1.21191	1.06928	0.743146	0.722216	7.18204e-06	1.31421e-10	1.35923e-11	2.55172e-10	0.000215761	0.000201642	4.01323e-05	9.56492e-10	9.72039e-11	2.52446e-09	0.00090789	0.00075487	156	244	196	111	182	126	73	68	61
ENSG00000073614	12	280129	389454	KDM5A	7.50414	0.198171	0.204696	0.264316	0.151018	0.25317	0.282536	0.0369617	0.0310437	0.0053075	0.111175	0.00786265	0.00286804	0.098756	0.0776715	0.0160475	0.241684	0.0251773	0.00906993	6012	7709	6149	4720	5634	5548	4242	4176	3659
ENSG00000073670	17	44759031	44781846	ADAM11	0.814731	0.225048	-0.0749274	-0.796741	-0.0514967	-0.139499	-0.310451	0.391812	0.783714	0.0111969	0.841693	0.63764	0.289893	0.598664	0.984061	0.0314266	1	0.855471	0.476194	75	82	62	44	33	45	59	53	36
ENSG00000073711	3	135965673	136147891	PPP2R3A	4.94024	1.25784	1.32217	1.41371	1.2115	1.37849	1.4815	9.75737e-29	5.69049e-32	4.70688e-36	1.06048e-27	3.86515e-33	1.19559e-39	2.92411e-27	1.45547e-30	1.16053e-34	3.20558e-26	1.20486e-31	3.49302e-38	1099	1410	1170	903	1096	1117	397	331	331
ENSG00000073712	14	52857268	52952435	FERMT2	6.56257	-0.276138	-0.628076	-0.73784	-0.116315	-0.568751	-0.669391	0.00952979	8.87745e-09	2.5463e-11	0.266478	2.26445e-07	1.21941e-09	0.0305158	5.51688e-08	1.78835e-10	0.452552	1.36993e-06	7.55379e-09	3214	4757	2564	1983	2089	2130	3236	3140	2602
ENSG00000073734	2	168922938	169031322	ABCB11	-2.63471	0.592208	1.70895	1.89202	0.511229	0.0212239	2.21784	0.531514	0.0280692	0.0153005	0.563448	0.98529	0.00287401	0.754523	0.0730076	0.0419101	0.772559	1	0.00908633	4	5	9	2	9	11	1	4	1
ENSG00000073737	2	169064789	169096167	DHRS9	-1.40837	1.47053	2.084	0.807734	0.0853606	1.57414	1.98886	0.0278997	0.000793554	0.280347	0.910282	0.0238314	0.0019853	0.0792436	0.00279007	0.461926	1	0.0666972	0.00644951	16	8	25	13	9	20	1	3	9
ENSG00000073754	1	157830914	157898256	CD5L	-6.43656	0	3.89752	0	0	3.37371	3.19086	1	0.0301936	1	1	0.0950368	0.108315	1	0.0771258	1	1	0.207142	0.215003	0	0	2	1	0	1	0	0	0
ENSG00000073756	1	186671791	186680427	PTGS2	6.97075	-0.223229	0.94848	1.38134	-0.325661	1.21948	1.47646	0.0273643	3.9662e-24	4.03825e-51	0.00123783	2.78251e-39	1.42284e-58	0.0779576	7.03618e-23	1.62803e-49	0.00472308	1.07462e-37	7.09652e-57	2243	2768	5145	4608	6106	6342	2102	2121	1811
ENSG00000073792	3	185643739	185825056	IGF2BP2	5.64472	1.49907	1.54685	1.87736	1.53142	1.44562	1.90246	1.23081e-50	2.91331e-54	3.90676e-81	1.05984e-54	6.26958e-45	3.0433e-83	6.77782e-49	1.40876e-52	3.15733e-79	6.83956e-53	2.90305e-43	2.66293e-81	1792	2428	1886	1305	2085	2063	507	500	453
ENSG00000073803	3	185282941	185489097	MAP3K13	4.97988	0.643297	0.694884	0.946967	0.47598	0.565986	0.956485	3.58324e-09	1.41957e-10	1.06689e-18	1.04594e-05	5.41044e-07	5.48657e-19	3.0116e-08	1.03059e-09	1.20545e-17	5.68624e-05	3.14562e-06	6.40002e-18	1068	1260	1127	765	1180	1155	578	518	480
ENSG00000073849	3	186930485	187078553	ST6GAL1	3.82089	1.019	1.06055	1.56275	1.28247	0.907171	1.13841	2.15942e-12	1.89208e-13	4.2424e-29	1.1504e-20	2.87197e-09	6.0539e-15	2.58633e-11	1.71713e-12	7.87846e-28	2.55008e-19	2.10959e-08	5.52864e-14	459	730	481	321	599	434	183	150	188
ENSG00000073861	17	47733244	47746119	TBX21	-5.40745	4.47465	2.99121	3.15493	3.54652	3.37371	0	0.00809212	0.125523	0.111861	0.0462857	0.0957234	1	0.0264062	0.242755	0.220096	0.11572	0.207142	1	3	2	1	1	1	0	0	0	0
ENSG00000073905	X	80929500	80930347	VDAC1P1	-4.26644	-0.359494	-1.29005	-4.28126	0.202156	-0.907552	-1.0904	0.75346	0.333663	0.0524791	0.833159	0.513587	0.423722	0.967445	0.535446	0.123209	1	0.716375	0.609124	2	4	1	1	0	1	1	4	1
ENSG00000073910	13	32031300	32299122	FRY	0.189565	2.4303	3.8942	4.62262	2.79231	4.23023	4.76233	7.68597e-05	2.9213e-16	1.65945e-26	2.47807e-07	1.0151e-18	5.99557e-29	0.000367489	3.25228e-15	2.75756e-25	1.68518e-06	1.5585e-17	1.15185e-27	17	29	48	45	70	75	4	1	2
ENSG00000073921	11	85957684	86069882	PICALM	7.92965	0.486819	0.508963	0.542679	0.551312	0.540323	0.592233	1.05119e-07	2.57485e-08	2.91999e-09	1.303e-09	3.84153e-09	8.39773e-11	7.40224e-07	1.53905e-07	1.74177e-08	1.18037e-08	2.78256e-08	5.70631e-10	8284	11477	8565	6497	7708	7757	4723	4629	4263
ENSG00000073969	17	46590669	46757464	NSF	6.46184	-0.153075	-0.171947	0.111387	-0.274306	-0.108147	0.185055	0.107328	0.0706547	0.234357	0.00383548	0.260043	0.0472663	0.245729	0.16117	0.407861	0.0132085	0.471949	0.112552	2632	3206	2645	2052	2830	2896	2425	2236	2084
ENSG00000074047	2	120735623	120992653	GLI2	7.34024	2.50543	2.38927	1.97236	2.49972	2.24138	2.15388	7.00767e-145	3.2765e-131	3.76534e-87	2.74129e-145	2.76425e-113	8.16856e-105	2.42236e-142	7.57567e-129	3.46859e-85	1.12596e-142	5.95729e-111	1.12279e-102	7740	10214	7271	4871	4788	5280	1198	1014	933
ENSG00000074054	2	121337776	121649587	CLASP1	7.16454	0.967545	0.92048	0.821325	0.961937	0.823838	0.883885	1.85619e-26	5.25444e-24	4.11593e-19	1.84201e-26	4.95552e-19	5.34224e-22	5.13513e-25	9.22314e-23	4.76932e-18	5.30174e-25	7.75144e-18	7.38961e-21	5514	7277	5434	3772	4460	4529	2370	2127	2003
ENSG00000074071	16	1771890	1773155	MRPS34	5.76259	-0.78715	-0.94497	-1.15627	-0.644422	-1.00175	-1.20274	7.03801e-12	4.16023e-16	2.64714e-22	9.61339e-09	3.04686e-17	9.48863e-24	7.97268e-11	4.58913e-15	3.62572e-21	7.87684e-08	4.21955e-16	1.44221e-22	1580	2311	1442	1029	1095	1031	2182	2257	1846
ENSG00000074181	19	15159038	15200981	NOTCH3	2.06001	0.127913	1.04556	1.25519	-0.0752999	0.991825	1.01681	0.544924	1.22141e-08	7.04804e-12	0.711372	5.4414e-07	9.686e-08	0.769772	7.48913e-08	5.13927e-11	0.899469	3.16099e-06	5.13074e-07	93	107	179	128	182	150	73	59	64
ENSG00000074201	11	77514936	77637805	CLNS1A	7.11951	-0.662179	-0.982439	-1.09414	-0.584036	-0.924635	-1.1258	5.46211e-08	3.09723e-15	3.53997e-18	1.31813e-06	1.24326e-13	4.7297e-19	3.98368e-07	3.21922e-14	3.87069e-17	8.16248e-06	1.3368e-12	5.53192e-18	4330	6056	3531	2728	2873	2733	5592	5768	4449
ENSG00000074211	4	6320578	6563600	PPP2R2C	5.90181	1.44732	1.37484	1.23737	1.46192	1.21962	1.18624	2.70424e-45	8.95762e-41	2.12518e-32	2.88833e-47	7.80422e-31	1.25602e-29	1.33164e-43	3.14625e-39	4.52142e-31	1.56341e-45	2.22423e-29	2.49866e-28	2459	3291	2381	1587	1903	1786	748	633	695
ENSG00000074219	19	49340595	49362457	TEAD2	3.97749	-0.391565	-0.0892215	0.164032	-0.434832	-0.00581994	0.116649	0.001699	0.457897	0.168132	0.000304952	0.962766	0.331592	0.00646437	0.650442	0.306844	0.00129539	1	0.535297	399	513	501	394	525	494	439	386	381
ENSG00000074266	11	86244544	86278813	EED	5.63643	-0.322312	-0.642885	-0.84636	-0.41276	-0.700727	-0.648474	0.00349083	1.31994e-08	2.88209e-13	0.000170218	1.41718e-09	1.34987e-08	0.0124668	8.07343e-08	2.32599e-12	0.000760537	1.07631e-08	7.64073e-08	1727	2149	1408	1004	1075	1199	1698	1789	1488
ENSG00000074276	5	176542511	176595974	CDHR2	-1.77116	0.0331941	0.58411	0.643693	0.428601	0.241191	0.683652	0.956909	0.288921	0.256885	0.412672	0.710819	0.229275	1	0.474732	0.431242	0.600592	0.933104	0.400015	8	14	12	7	11	11	8	5	5
ENSG00000074317	5	176620084	176630556	SNCB	-4.40437	-0.34733	0.536233	-3.36128	0.185232	1.50148	-0.17042	0.823347	0.690056	0.172334	0.888206	0.231995	0.914315	1	0.885928	0.31144	1	0.427287	1	1	2	2	3	0	1	0	0	3
ENSG00000074319	11	18468336	18527232	TSG101	5.99589	-0.395148	-0.240712	-0.180434	-0.239761	-0.280154	-0.129911	0.000200089	0.0217457	0.0858697	0.0208708	0.00876514	0.215047	0.000892743	0.0584095	0.189079	0.05902	0.0278552	0.377888	1779	2625	2016	1456	1848	1861	1919	1880	1595
ENSG00000074356	17	3811523	3846251	C17orf85	6.38949	-0.400993	-0.67672	-0.708128	-0.365909	-0.656865	-0.668455	0.00013837	2.90382e-10	5.84172e-11	0.000440265	1.41807e-09	5.9001e-10	0.000634979	2.05225e-09	3.98344e-10	0.00182423	1.07675e-08	3.75073e-09	2705	3672	2275	1712	1957	1956	2913	2893	2429
ENSG00000074370	17	3923870	3964464	ATP2A3	2.15222	-0.680547	0.422988	1.61837	-0.420357	0.674999	1.24048	0.00376855	0.0335308	2.55373e-20	0.0468616	0.000982324	1.64554e-11	0.0133629	0.0828494	3.16165e-19	0.116071	0.00370006	1.18528e-10	63	100	138	122	278	208	88	84	61
ENSG00000074410	15	63321378	63382161	CA12	9.3186	-0.0744593	0.663176	0.955647	0.037439	0.511715	0.73992	0.484663	8.80853e-11	2.71599e-21	0.723153	7.11624e-07	3.89089e-13	0.698351	6.49076e-10	3.5448e-20	0.910901	4.08499e-06	3.12641e-12	14961	21420	25400	16974	27349	22900	12307	12288	11662
ENSG00000074416	3	127689062	127823250	MGLL	6.74648	0.75238	0.754378	0.62721	0.785363	0.701619	0.730655	9.02167e-16	7.23714e-16	3.50115e-11	2.3567e-17	1.41299e-13	8.53123e-15	1.45552e-14	7.85666e-15	2.43061e-10	4.30783e-16	1.51464e-12	7.71434e-14	3983	5399	4061	2906	3269	3415	2006	1792	1654
ENSG00000074527	12	95657807	95791152	NTN4	7.52487	0.2202	0.351851	0.117903	0.343314	0.294805	0.195455	0.0188419	0.000154122	0.212554	0.000210751	0.00168795	0.0379341	0.0561767	0.000603573	0.374377	0.000924596	0.00611196	0.0924082	6392	9223	7130	5087	5330	5469	4393	4378	3871
ENSG00000074582	2	218658764	218663443	BCS1L	3.28985	-0.700311	-0.983754	-1.4606	-0.366611	-1.54254	-1.59323	1.11103e-07	5.18297e-13	9.17669e-23	0.00265132	5.19866e-23	1.39324e-25	7.79061e-07	4.56261e-12	1.28257e-21	0.00943871	1.02139e-21	2.31299e-24	318	531	266	134	168	149	428	406	357
ENSG00000074590	12	106063340	106140033	NUAK1	6.72529	0.888958	0.587539	0.390557	0.897177	0.718643	0.477452	1.03394e-22	1.90951e-10	3.2265e-05	1.87586e-23	8.17327e-15	3.28572e-07	2.46571e-21	1.37259e-09	0.000132401	4.71164e-22	9.61757e-14	1.66036e-06	4482	5972	3703	3010	2840	2933	2006	1880	1693
ENSG00000074603	15	65442463	65517704	DPP8	7.15393	-0.147274	-0.191372	0.0901144	-0.329347	0.01565	0.102772	0.13095	0.0502808	0.349043	0.000787105	0.872043	0.285463	0.267893	0.119745	0.558835	0.00311144	1	0.46978	4327	5053	4273	3661	4566	4479	3819	3871	3351
ENSG00000074621	15	65611366	65660995	SLC24A1	3.90502	0.253168	0.627405	0.90169	-0.0368342	0.663976	0.892179	0.0464136	2.43998e-07	6.1341e-14	0.769851	1.61851e-07	1.47838e-13	0.120766	1.32196e-06	5.17294e-13	0.958143	9.9677e-07	1.22542e-12	419	454	553	421	588	568	294	268	248
ENSG00000074657	18	58862600	58986480	ZNF532	6.48628	0.284125	0.593173	0.700737	0.339497	0.525639	0.794368	0.00202604	4.4368e-11	6.37892e-15	0.000179523	1.01763e-08	6.57964e-19	0.00760327	3.35285e-10	5.76365e-14	0.000798635	7.07597e-08	7.62665e-18	2628	3618	3315	2348	3140	3258	1723	1648	1598
ENSG00000074660	17	1633858	1645747	SCARF1	-2.02304	0.723434	1.15037	1.04807	1.62769	0.93143	0.730901	0.3232	0.0911336	0.142887	0.00672221	0.223452	0.336231	0.542657	0.199233	0.27082	0.021838	0.413274	0.541689	8	20	11	7	9	7	1	4	6
ENSG00000074695	18	59327823	59359962	LMAN1	7.66744	-0.370485	-0.298818	-0.303545	-0.379787	-0.0841491	-0.471068	0.000128372	0.00190522	0.00165748	8.14593e-05	0.377745	1.41415e-06	0.000592601	0.00633133	0.00539508	0.000384167	0.622292	6.72737e-06	6126	8064	6555	5646	5744	4973	6330	6305	5610
ENSG00000074696	15	65530418	65578352	PTPLAD1	9.11293	-0.550826	-0.651498	-0.506756	-0.578571	-0.490044	-0.562252	5.93935e-06	1.02804e-07	2.96496e-05	2.00627e-06	5.35554e-05	3.90599e-06	3.34723e-05	5.78715e-07	0.000122099	1.21353e-05	0.00024432	1.77727e-05	16510	21457	15677	13014	15237	14257	18957	20213	16559
ENSG00000074706	6	154154496	154356792	IPCEF1	-4.85433	0.987684	0.964944	-2.02627	0.638717	-2.02627	2.64019	0.562985	0.571227	0.418377	0.699322	0.451794	0.0506699	0.773183	0.766464	0.600039	0.889253	0.647263	0.118506	1	1	1	0	0	3	0	1	0
ENSG00000074755	17	4004445	4143020	ZZEF1	6.96141	0.3532	0.444509	0.612855	0.392884	0.495253	0.687308	0.000169797	1.90975e-06	3.83146e-11	2.38398e-05	1.3591e-07	9.97683e-14	0.000768788	9.40544e-06	2.65255e-10	0.000122905	8.43857e-07	8.36707e-13	3908	5322	4239	3259	4188	4288	2579	2252	2220
ENSG00000074800	1	8861002	8879249	ENO1	11.0158	-0.587307	-0.73098	-0.932995	-0.651256	-0.580011	-0.710034	6.25556e-06	2.5309e-08	2.27483e-12	6.03347e-07	8.11106e-06	6.02772e-08	3.51578e-05	1.51329e-07	1.71795e-11	3.90665e-06	4.1196e-05	3.24662e-07	63621	80635	58637	48324	44815	50860	75080	77199	67867
ENSG00000074803	15	48191664	48304078	SLC12A1	-5.99266	0	3.89752	4.07158	0	0	0	1	0.0311824	0.0253437	1	1	1	1	0.0778745	0.0643023	1	1	1	0	0	2	0	2	0	0	0	0
ENSG00000074842	19	4641374	4670370	C19orf10	4.73992	-0.838038	-0.685712	-0.742931	-0.707572	-0.3264	-0.81486	6.43994e-13	2.20385e-09	1.964e-10	3.04037e-10	0.00417507	4.88971e-12	8.10226e-12	1.43926e-08	1.28793e-09	2.98086e-09	0.0139621	3.65555e-11	684	992	774	737	654	605	970	991	856
ENSG00000074855	19	17323223	17334829	ANO8	1.21738	0.540177	0.304649	0.4727	0.222311	0.192742	0.0869801	0.0137715	0.178766	0.0382362	0.301616	0.442401	0.722702	0.0423952	0.325539	0.093183	0.489701	0.647263	0.925764	96	102	83	57	82	61	58	49	45
ENSG00000074935	6	112070777	112087529	TUBE1	3.26744	-0.461856	-1.20334	-0.891028	-0.47943	-1.28682	-0.757976	0.000284735	7.07078e-18	9.08919e-11	8.43557e-05	1.60784e-17	2.37503e-08	0.00124029	8.71689e-17	6.10839e-10	0.000396434	2.28468e-16	1.31577e-07	340	445	207	145	226	241	390	352	337
ENSG00000074964	1	17539835	17697874	ARHGEF10L	4.59346	0.903287	1.13708	1.35048	0.720112	1.12592	1.11575	1.00109e-15	4.53678e-25	4.6783e-35	9.12534e-11	4.77291e-23	2.32669e-23	1.6099e-14	8.38944e-24	1.11111e-33	9.49607e-10	9.41982e-22	3.45373e-22	821	958	983	724	1002	828	355	344	312
ENSG00000074966	4	48066393	48134256	TXK	1.64794	1.64371	1.76481	1.70478	1.45877	2.04735	1.74515	1.31711e-12	7.32504e-15	4.30129e-13	8.79276e-11	1.10653e-18	1.20749e-13	1.61405e-11	7.42564e-14	3.42468e-12	9.16363e-10	1.69291e-17	1.00709e-12	121	141	134	121	113	113	33	33	23
ENSG00000075035	12	108129471	108250537	WSCD2	-6.34855	-3.35367	-0.362455	-3.35367	-3.35367	-3.35367	-3.35367	0.142487	0.803574	0.161599	0.099856	0.193042	0.166623	0.287472	1	0.300402	0.22087	0.36788	0.304242	0	0	1	0	0	0	0	2	1
ENSG00000075043	20	63406039	63472638	KCNQ2	-3.86588	-4.98796	-1.99675	-4.98796	-0.195573	-0.685578	-4.98796	0.0072536	0.0841562	0.0104046	0.796494	0.500309	0.0113533	0.0243435	0.186326	0.0293565	0.984945	0.701369	0.0319045	0	5	1	2	0	0	4	4	2
ENSG00000075073	10	69403903	69416867	TACR2	-3.53275	0.0323542	-0.943499	0.500073	-0.751294	-1.4673	-1.65015	0.969231	0.346177	0.530153	0.393828	0.236406	0.17319	1	0.552654	0.718261	0.576963	0.434139	0.312634	4	3	2	1	5	1	3	3	3
ENSG00000075089	12	100199122	100241865	ACTR6	5.37481	-0.540902	-0.883524	-0.762546	-0.517408	-0.674985	-0.919501	1.42593e-05	5.22364e-12	2.32802e-09	2.57494e-05	1.34258e-07	1.30121e-12	7.61797e-05	4.26403e-11	1.40159e-08	0.000132243	8.34348e-07	1.01246e-11	1304	1756	1047	898	1001	873	1466	1621	1284
ENSG00000075131	15	66336206	66386746	TIPIN	5.46632	-0.816064	-1.29325	-1.88611	-0.888896	-1.32331	-1.78636	4.71921e-13	3.0996e-28	1.89248e-51	2.1559e-15	2.93624e-28	5.39682e-47	6.0176e-12	6.71318e-27	7.6739e-50	3.4448e-14	7.55437e-27	1.97091e-45	1452	1829	1062	772	619	645	2084	2073	1737
ENSG00000075142	7	88205118	88226993	SRI	5.74734	-0.524374	-0.991057	-0.895381	-0.61103	-0.965539	-0.978696	1.46155e-06	1.77688e-18	2.15976e-15	1.70647e-08	4.06512e-17	8.44066e-18	8.91617e-06	2.28747e-17	1.99957e-14	1.35528e-07	5.57226e-16	9.23211e-17	1793	2237	1321	998	1241	1139	2023	2127	1791
ENSG00000075151	1	20806292	21176888	EIF4G3	7.842	1.15777	1.49939	1.53459	1.12266	1.41106	1.54049	3.32664e-36	2.3867e-61	4.14244e-64	2.50975e-34	1.34111e-53	1.46037e-64	1.28619e-34	1.36601e-59	2.3593e-62	9.47275e-33	7.70099e-52	8.42741e-63	7498	9695	9674	6754	8715	8509	2582	2637	2513
ENSG00000075188	12	102073103	102120124	NUP37	5.60791	-0.595918	-1.01596	-1.13691	-0.6389	-0.945822	-1.1708	3.74412e-07	5.2407e-17	2.98439e-20	4.0455e-08	1.16153e-14	3.36402e-21	2.46546e-06	6.13165e-16	3.67917e-19	3.05848e-07	1.3522e-13	4.47421e-20	1619	2082	1232	960	996	946	1991	2022	1630
ENSG00000075213	7	83955777	84492724	SEMA3A	7.60215	0.319532	0.472576	0.634816	0.0494159	0.544081	0.731241	0.00140926	1.87769e-06	1.132e-10	0.625643	4.23591e-08	8.40936e-14	0.00543424	9.25537e-06	7.55239e-10	0.834082	2.76169e-07	7.08484e-13	6214	6827	7035	5487	6921	7195	3938	4088	3447
ENSG00000075218	22	46296741	46330810	GTSE1	4.45207	-0.501042	-0.687447	-1.06195	-0.545018	-0.572306	-0.729914	3.07798e-05	1.86141e-08	1.82403e-16	3.69316e-06	4.59967e-06	5.06778e-09	0.000156558	1.12474e-07	1.80762e-15	2.15222e-05	2.40474e-05	2.98417e-08	684	879	612	492	415	508	816	685	729
ENSG00000075223	7	80742538	80922359	SEMA3C	9.04035	0.398728	-0.35854	-0.439686	0.255088	-0.386661	-0.478399	0.000200005	0.00138367	9.68322e-05	0.018127	0.000590716	2.33486e-05	0.000892597	0.00468965	0.00037668	0.0523377	0.00231857	9.78829e-05	23094	27697	13911	10126	11561	10944	14461	13916	12018
ENSG00000075234	22	46267961	46294008	TTC38	3.5439	-0.432976	-0.728021	-0.724324	-0.238668	-0.86907	-0.699748	0.000457561	1.21368e-08	3.07482e-08	0.0394176	3.17701e-10	9.42084e-08	0.00192886	7.44436e-08	1.69511e-07	0.103668	2.55456e-09	4.99863e-07	376	570	312	210	275	272	412	378	379
ENSG00000075239	11	108121516	108147776	ACAT1	6.51081	-0.463183	-0.718368	-0.479673	-0.590334	-0.458417	-0.523623	3.32362e-05	2.61169e-10	1.87978e-05	1.30192e-07	4.65193e-05	3.29645e-06	0.00016839	1.85404e-09	7.93962e-05	9.22737e-07	0.000213926	1.51254e-05	2825	3427	2410	2142	2500	2358	3080	3264	2632
ENSG00000075240	22	46576012	46679790	GRAMD4	3.60384	-0.53976	-0.479353	-0.200274	-0.396779	-0.38286	-0.282864	0.000372604	0.00143152	0.176929	0.00614521	0.0134529	0.059631	0.00159479	0.00484171	0.31877	0.0200925	0.0408595	0.136697	324	474	344	273	367	337	379	401	306
ENSG00000075275	22	46360834	46537170	CELSR1	6.5911	0.556803	0.387205	0.39188	0.641623	0.150489	0.164804	3.55148e-08	0.000148313	0.000131346	1.26964e-10	0.151736	0.113814	2.64152e-07	0.00058272	0.000501827	1.30105e-09	0.300077	0.222162	3567	5012	3229	2034	2848	2366	1935	1728	1915
ENSG00000075290	10	100463041	100483744	WNT8B	-4.2907	-2.8374	1.06012	-2.8374	0.709116	0.536312	1.27222	0.230005	0.421762	0.25203	0.583665	0.738079	0.340793	0.41343	0.610647	0.426366	0.793282	0.956119	0.546387	0	2	2	1	0	2	0	1	1
ENSG00000075292	2	71276561	71435069	ZNF638	8.56726	0.28419	0.0555739	0.0613409	0.256574	-0.0163263	0.0723643	0.0075945	0.606413	0.56984	0.0159345	0.880525	0.502412	0.0253656	0.80017	0.759344	0.0465541	1	0.690795	14095	18320	12248	8649	10811	10593	9551	9293	7851
ENSG00000075303	7	87833568	87876357	SLC25A40	5.23662	0.680057	0.569925	0.38457	0.431704	0.632721	0.530467	6.67004e-09	1.38986e-06	0.00144597	0.000242713	1.27306e-07	9.152e-06	5.42697e-08	6.96584e-06	0.00478015	0.00104641	7.92975e-07	4.00858e-05	1500	1673	1415	1097	1094	1177	792	761	607
ENSG00000075336	18	74148511	74160530	TIMM21	5.03702	-0.781197	-1.07726	-1.34976	-0.71954	-1.06625	-1.37412	9.33617e-09	1.05183e-14	6.12873e-21	7.45855e-08	5.3785e-14	1.76313e-21	7.476e-08	1.05313e-13	7.84069e-20	5.4683e-07	5.93863e-13	2.38313e-20	1019	1409	845	632	615	588	1407	1496	1136
ENSG00000075340	2	70607618	70768225	ADD2	6.56224	0.580825	0.560689	0.456305	0.366267	0.709662	0.628553	4.53856e-10	1.80665e-09	1.32822e-06	9.04725e-05	3.09028e-14	1.68441e-11	4.24016e-09	1.19055e-08	6.29883e-06	0.00042313	3.48598e-13	1.21303e-10	3449	3938	3463	2850	2832	3103	1845	1698	1764
ENSG00000075388	11	69771016	69775403	FGF4	-8.01151	0	0	0	3.54652	0	0	1	1	1	0.0453561	1	1	1	1	1	0.115593	1	1	0	2	0	0	0	0	0	0	0
ENSG00000075391	1	178094141	178484147	RASAL2	7.97217	2.24219	1.98425	1.8438	2.35547	1.82632	1.88697	5.02341e-145	2.51668e-112	6.78929e-96	9.9349e-162	2.38157e-93	1.46859e-100	1.75382e-142	3.99386e-110	7.64628e-94	6.42328e-159	3.37999e-91	1.79276e-98	11547	16548	9832	6541	7842	7857	1966	1855	1799
ENSG00000075399	16	89707134	89720986	VPS9D1	2.02634	0.422515	0.906757	1.21262	0.219125	0.983094	1.39415	0.0362311	1.22921e-06	4.31917e-11	0.260686	6.99362e-07	1.05378e-14	0.0969672	6.18912e-06	2.97897e-10	0.443887	4.02122e-06	9.47719e-14	113	130	161	126	175	193	62	68	64
ENSG00000075407	10	38094336	38125544	ZNF37A	5.9859	-0.226757	-0.193729	-0.298277	-0.0743472	-0.293649	-0.268253	0.0309153	0.0643119	0.00499308	0.4693	0.00617364	0.0114979	0.0841489	0.148764	0.015181	0.666775	0.020112	0.0322742	1964	2892	2046	1417	1673	1661	1868	1859	1571
ENSG00000075413	14	103385392	103503831	MARK3	7.07494	-0.20924	-0.186749	-0.261037	-0.0281832	-0.268235	-0.24559	0.0356914	0.0603319	0.00922943	0.773353	0.0078077	0.0142803	0.0956767	0.140678	0.0262635	0.961746	0.0250106	0.0394156	4185	6286	4328	3036	3614	3552	3895	3919	3337
ENSG00000075415	12	98593591	98606379	SLC25A3	8.6363	-0.350645	-0.698739	-0.62989	-0.449423	-0.525715	-0.658719	0.000773131	5.75214e-11	3.11044e-09	1.79012e-05	6.61219e-07	6.27309e-10	0.00312628	4.31231e-10	1.85126e-08	9.39403e-05	3.81006e-06	3.97626e-09	13453	16644	10761	9005	9923	9458	13775	13689	12063
ENSG00000075420	3	172039628	172401665	FNDC3B	9.31394	1.73086	2.02011	1.81814	1.9041	1.71609	1.77487	5.66082e-70	3.57116e-96	2.47984e-77	2.57694e-85	1.54734e-68	1.42477e-73	4.9409e-68	4.25528e-94	1.86592e-75	3.39505e-83	1.30174e-66	1.02775e-71	24221	36184	30136	18118	23033	21735	5945	5500	5362
ENSG00000075426	2	28392448	28417312	FOSL2	6.89362	0.0523069	0.0697316	0.236827	0.294511	0.105895	0.223516	0.562664	0.439443	0.00818216	0.000842592	0.244483	0.0127356	0.773183	0.629014	0.0234747	0.00331165	0.44701	0.035469	3765	5900	3880	2953	3830	3690	2919	2740	2701
ENSG00000075429	17	66835117	66885486	CACNG5	-4.26727	3.01395	2.99121	3.15493	3.54652	4.86277	5.06722	0.123056	0.125037	0.1114	0.045743	0.00403466	0.00144157	0.255661	0.242755	0.220096	0.115593	0.0135653	0.00479878	1	2	1	3	1	4	0	0	0
ENSG00000075461	17	66964910	67033398	CACNG4	3.06497	0.31247	-0.134065	-0.493297	0.0062969	-0.128677	-0.294323	0.0194156	0.342529	0.00124887	0.962006	0.39327	0.0488785	0.0577441	0.547642	0.00416366	1	0.643162	0.11586	336	360	251	187	172	192	216	209	198
ENSG00000075539	4	48497361	48780322	FRYL	7.14493	0.96632	0.941878	0.684174	0.896905	0.864218	0.724585	2.33647e-27	4.96428e-26	5.3774e-14	6.49409e-24	1.26244e-21	1.4716e-15	6.64276e-26	9.62877e-25	4.55793e-13	1.66467e-22	2.26532e-20	1.39957e-14	5620	7096	5626	3957	4137	4137	2391	2182	2056
ENSG00000075568	2	97756333	97995891	TMEM131	6.6019	1.32404	1.4427	1.4731	1.30691	1.31841	1.57491	4.68747e-49	9.82979e-59	9.6675e-61	1.03744e-48	2.17435e-47	9.12059e-70	2.48336e-47	5.30429e-57	5.06029e-59	5.83255e-47	1.08293e-45	5.9408e-68	3499	4581	3868	2634	3473	3624	1134	1043	1041
ENSG00000075618	7	5592823	5606655	FSCN1	5.37605	-0.764827	-0.606037	-0.713424	-0.443708	-0.722412	-0.800965	2.09276e-11	7.15471e-08	4.63423e-10	5.09458e-05	4.81687e-10	4.30075e-12	2.24952e-10	4.09227e-07	2.94977e-09	0.000249248	3.81514e-09	3.23186e-11	1105	1829	1256	860	1025	938	1408	1532	1380
ENSG00000075624	7	5527151	5563784	ACTB	10.1649	-0.427581	-0.543881	-0.563914	-0.301007	-0.487023	-0.469398	0.0011205	3.88137e-05	2.04878e-05	0.0207316	0.000219511	0.00036144	0.00439946	0.000164275	8.60863e-05	0.0586644	0.000921681	0.00131324	33995	49169	31932	24654	27686	28744	37312	31892	36000
ENSG00000075643	18	36187519	36272157	MOCOS	4.34698	0.214107	-0.205959	-0.207231	0.0610827	0.159207	-0.120429	0.0490044	0.0692751	0.0726178	0.568413	0.160684	0.294031	0.126855	0.158868	0.162822	0.778295	0.315592	0.481768	778	927	592	566	520	537	552	507	486
ENSG00000075651	3	171600405	171810950	PLD1	6.93395	1.51834	2.01301	2.30105	1.55495	1.85676	2.09019	1.04297e-62	5.30697e-114	1.39169e-150	4.12402e-67	4.83615e-94	2.06388e-122	7.60195e-61	8.78114e-112	3.88706e-148	3.62675e-65	6.94834e-92	3.79244e-120	3778	5134	5420	3610	5818	4888	1018	1036	981
ENSG00000075673	13	24680411	24712493	ATP12A	-6.36938	3.01395	2.99121	0	2.66499	0	0	0.12276	0.124738	1	0.156461	1	1	0.255661	0.242755	1	0.293601	1	1	1	1	1	0	0	0	0	0	0
ENSG00000075702	19	36054881	36105106	WDR62	5.83984	0.269863	-0.0691976	-0.783678	0.177249	-0.0597691	-0.308941	0.00765348	0.504474	1.62436e-12	0.0783887	0.570627	0.00376628	0.0255431	0.706119	1.23932e-11	0.17932	0.783263	0.011708	2363	2936	1902	1421	1019	1377	1630	1547	1342
ENSG00000075711	3	197042560	197299300	DLG1	7.61393	1.10488	1.0412	0.911889	0.937203	1.01868	1.05816	5.40197e-33	2.48335e-29	1.72347e-22	4.93189e-24	9.22367e-28	4.05934e-30	1.8841e-31	5.65198e-28	2.38115e-21	1.26795e-22	2.30348e-26	8.19687e-29	7716	9101	7517	5493	6042	6502	2892	2873	2502
ENSG00000075785	3	128726122	128814796	RAB7A	6.37912	0.831887	1.09301	0.990137	0.89799	0.977718	1.1421	3.63791e-15	8.46809e-26	4.73775e-21	7.86956e-18	2.83045e-20	6.95787e-28	5.62242e-14	1.62354e-24	6.09691e-20	1.48353e-16	4.71917e-19	1.27718e-26	2752	3817	3358	2301	2749	2970	1163	1145	1245
ENSG00000075790	7	107579977	107629170	BCAP29	6.60191	-0.356587	-0.666523	-0.558931	-0.475384	-0.48124	-0.55779	0.000178974	7.56784e-12	8.41091e-09	5.86799e-07	7.30524e-07	9.3517e-09	0.000807905	6.09776e-11	4.84092e-08	3.80303e-06	4.18935e-06	5.37707e-08	3207	3913	2634	2223	2495	2428	3303	3261	2897
ENSG00000075826	10	100486642	100519864	SEC31B	2.05912	0.759846	1.39499	1.51964	1.04501	0.832997	1.02907	0.000393516	1.22074e-12	1.56047e-14	9.86561e-08	0.000228547	1.29169e-06	0.00167825	1.04665e-11	1.37058e-13	7.12827e-07	0.00095537	6.17258e-06	122	197	193	97	185	128	69	52	45
ENSG00000075856	12	108522580	108561400	SART3	6.92012	-0.630622	-0.796871	-0.931891	-0.541816	-0.774046	-0.898575	1.53112e-10	1.29272e-15	3.03303e-20	2.51907e-08	1.30966e-14	5.44704e-19	1.50199e-09	1.37642e-14	3.73781e-19	1.95484e-07	1.51857e-13	6.35604e-18	3648	5140	3310	2496	2650	2637	4463	4560	3987
ENSG00000075884	2	143091362	143768352	ARHGAP15	1.44703	2.54045	2.90297	3.55467	2.02871	2.7613	3.12892	8.15977e-17	6.61159e-24	5.81372e-40	7.05938e-11	1.24079e-18	1.13128e-27	1.39922e-15	1.15473e-22	1.67471e-38	7.42809e-10	1.8917e-17	2.05924e-26	84	78	110	74	152	110	16	8	9
ENSG00000075886	2	131476093	131482934	TUBA3D	-3.41124	0	2.99121	0	2.66499	4.30239	0	1	0.124951	1	0.156691	0.018551	1	1	0.242755	1	0.293601	0.0539659	1	0	1	1	2	0	0	0	0	0
ENSG00000075891	10	100735603	100829941	PAX2	-1.7244	1.96772	1.83621	1.32834	1.46109	-0.375027	1.82159	0.00179907	0.00424952	0.0694771	0.0224179	0.726717	0.00681431	0.00681395	0.0132267	0.156787	0.0629213	0.950186	0.0198704	14	13	13	2	8	11	3	2	3
ENSG00000075914	3	44975241	45036066	EXOSC7	3.90821	0.259238	0.0806965	0.136261	0.260202	0.169673	0.336908	0.0694648	0.57777	0.351439	0.0616662	0.254028	0.0191508	0.169288	0.770352	0.562113	0.14633	0.462327	0.0510507	528	700	475	375	434	485	380	361	277
ENSG00000075945	1	169921326	170085208	KIFAP3	5.68631	0.502096	0.481655	0.520454	0.503731	0.359532	0.450051	2.0239e-05	4.38497e-05	1.07586e-05	1.53916e-05	0.0029077	0.000155783	0.000105795	0.000184404	4.67125e-05	8.15057e-05	0.0101072	0.000590921	1820	2414	1827	1246	1650	1528	932	1097	927
ENSG00000075975	3	12557014	12583713	MKRN2	5.23881	-0.373249	-0.596151	-0.529622	-0.245181	-0.5729	-0.495219	0.000329883	1.81495e-08	6.4523e-07	0.0151457	1.3223e-07	3.20155e-06	0.00142346	1.09819e-07	3.16567e-06	0.0445892	8.2262e-07	1.47151e-05	1199	1736	1046	789	963	959	1280	1198	1101
ENSG00000076003	2	135839626	135876426	MCM6	6.56732	-0.286233	-0.77653	-1.12341	-0.457276	-0.734456	-0.952787	0.00207174	7.91233e-16	2.01621e-29	9.48063e-07	4.66342e-14	3.82352e-22	0.00775579	8.55772e-15	3.78452e-28	5.98548e-06	5.17856e-13	5.34176e-21	3423	4028	2481	1896	1715	1877	3264	3287	3058
ENSG00000076043	11	114439386	114450279	REXO2	5.55353	-0.778817	-0.91633	-0.938482	-0.547032	-0.904425	-1.02396	1.10162e-08	2.8169e-11	1.29941e-11	3.78969e-05	8.60844e-11	2.39731e-13	8.7411e-08	2.16479e-10	9.3193e-11	0.000189014	7.27892e-10	1.95646e-12	1344	2091	1244	931	1077	987	1817	2001	1499
ENSG00000076053	11	114400030	114414203	RBM7	-3.4778	0.380614	-0.595239	0.134902	-0.00933585	0.370011	-4.49276	0.665889	0.571707	0.88826	0.99138	0.704351	0.0341547	0.876724	0.766464	1	1	0.926646	0.0840142	4	4	2	3	3	0	3	1	3
ENSG00000076067	12	56521929	56596196	RBMS2	6.61546	0.288668	0.233006	0.372174	0.431257	0.32052	0.578221	0.00300399	0.0169561	0.000127132	6.43423e-06	0.00109284	1.6506e-09	0.0108491	0.0462526	0.000486309	3.61562e-05	0.0040811	1.01101e-08	3241	4740	3175	2504	3074	3448	2014	2033	2054
ENSG00000076108	12	56595596	56636816	BAZ2A	6.0694	0.480586	0.727103	0.787801	0.528392	0.636967	0.806689	3.5756e-06	9.54856e-13	1.17638e-14	2.28567e-07	9.40175e-10	2.72147e-15	2.0747e-05	8.24966e-12	1.04162e-13	1.56163e-06	7.24759e-09	2.5439e-14	2073	2839	2504	1746	2296	2262	1184	1066	1168
ENSG00000076201	3	47381011	47413441	PTPN23	3.54069	0.947464	1.41469	1.31847	1.24721	1.3341	1.55284	3.40823e-11	9.91852e-26	2.79611e-21	4.59619e-21	1.21856e-20	3.49379e-30	3.57762e-10	1.89434e-24	3.64801e-20	1.03728e-19	2.06923e-19	7.07123e-29	336	548	473	332	389	445	139	130	132
ENSG00000076242	3	36993332	37050918	MLH1	6.82211	-0.391212	-0.679622	-0.908538	-0.462707	-0.581799	-0.944972	5.98402e-05	8.44035e-12	4.04444e-19	1.9851e-06	5.45252e-09	2.08551e-20	0.000290813	6.76798e-11	4.68959e-18	1.20176e-05	3.89531e-08	2.63904e-19	3884	4897	3238	2572	2429	2303	4178	4039	3526
ENSG00000076248	12	109097574	109110992	UNG	6.06378	-0.578435	-1.14781	-1.82033	-0.641967	-1.28083	-1.96361	4.07998e-09	6.81144e-29	1.71218e-61	5.29698e-11	1.14821e-33	3.78047e-69	3.39395e-08	1.52441e-27	9.11239e-60	5.63993e-10	3.66766e-32	2.40853e-67	2431	3082	1668	1129	920	810	2925	2876	2563
ENSG00000076258	1	171314208	171342084	FMO4	1.19484	0.102591	0.322761	0.770817	0.11784	0.553816	1.01848	0.763069	0.329684	0.0164229	0.718333	0.100793	0.00119591	0.97688	0.531725	0.0447381	0.90617	0.214887	0.00403683	59	79	70	61	84	97	48	56	23
ENSG00000076321	1	173714941	173786702	KLHL20	5.23465	-0.124872	-0.0817344	0.126776	0.00492043	-0.143879	0.16124	0.258506	0.457313	0.245037	0.963465	0.204146	0.138936	0.450517	0.649744	0.423868	1	0.382656	0.264055	1141	1654	1197	851	1216	1211	997	1013	857
ENSG00000076344	16	268301	275980	RGS11	0.356093	-0.04922	-0.23062	0.467493	0.116938	0.238417	-0.0898347	0.871007	0.458268	0.103049	0.669529	0.446837	0.777549	1	0.650836	0.220096	0.87712	0.647263	0.979549	39	58	35	36	50	33	35	34	24
ENSG00000076351	17	28394756	28407197	SLC46A1	4.81765	-0.52663	-0.588691	-0.682348	-0.426607	-0.641982	-0.749325	4.30405e-06	3.12016e-07	6.36452e-09	0.000124566	7.08578e-08	2.67804e-10	2.47354e-05	1.67128e-06	3.69602e-08	0.000569087	4.51681e-07	1.74829e-09	850	1207	829	593	683	634	1029	879	913
ENSG00000076356	1	208022242	208244320	PLXNA2	2.87342	0.754419	1.15313	1.79753	0.649705	1.0593	1.71166	2.97515e-05	1.54182e-11	1.03596e-28	0.000185903	7.98244e-09	1.73307e-25	0.000151792	1.21211e-10	1.88771e-27	0.000825229	5.60972e-08	2.86354e-24	181	223	243	169	334	306	94	70	83
ENSG00000076513	12	109999186	110039763	ANKRD13A	5.43594	-0.12612	-0.0690117	0.0972738	-0.348023	0.267599	0.479093	0.240538	0.518222	0.360083	0.00120334	0.0116506	3.50275e-06	0.424651	0.722291	0.571254	0.00459955	0.0358313	1.60235e-05	1265	1437	1340	1256	1322	1675	1042	1098	1036
ENSG00000076554	8	80034868	80231232	TPD52	5.10907	3.69985	3.64479	3.52213	3.61129	3.51292	3.72237	6.3209e-202	4.08239e-195	3.29493e-176	1.76438e-196	3.37935e-170	2.94849e-201	9.59486e-199	3.31462e-192	1.47482e-173	2.67825e-193	2.45798e-167	2.45097e-198	1553	1935	1522	1031	1229	1373	101	89	85
ENSG00000076555	12	109116595	109268226	ACACB	4.83049	0.720579	0.868954	0.68203	0.567836	0.579934	0.763117	1.32961e-11	1.25764e-16	2.80196e-10	6.84161e-08	1.92377e-07	1.3217e-12	1.46761e-10	1.43819e-15	1.81661e-09	5.03392e-07	1.17462e-06	1.02749e-11	1043	1243	1177	715	909	935	520	482	456
ENSG00000076604	17	28743984	28750958	TRAF4	4.14439	-0.44391	-0.506734	-0.696448	-0.383039	-0.404661	-0.505126	0.000357421	4.97086e-05	7.52533e-08	0.00143575	0.00160267	7.21882e-05	0.00153489	0.000207246	4.01669e-07	0.00540155	0.00582916	0.000286366	555	767	541	431	417	463	637	594	510
ENSG00000076641	8	80967810	81112068	PAG1	1.77694	2.85887	2.78142	2.23085	3.43138	2.67812	2.81122	9.2805e-35	1.61779e-32	1.39765e-17	1.62632e-61	3.46393e-26	1.36203e-31	3.41783e-33	4.26278e-31	1.47868e-16	1.22635e-59	8.06779e-25	2.92451e-30	171	337	165	114	99	144	19	17	18
ENSG00000076650	19	33080880	33130542	GPATCH1	5.36196	-0.579287	-0.791422	-0.910523	-0.415397	-0.903109	-0.958862	1.13174e-08	1.81406e-14	6.39652e-18	2.38431e-05	3.63462e-17	1.92534e-19	8.9658e-08	1.78759e-13	6.89052e-17	0.000122905	5.00969e-16	2.2981e-18	1272	1888	1118	768	905	851	1553	1439	1386
ENSG00000076662	19	10333776	10339823	ICAM3	1.35816	-1.06938	-1.46636	-1.09591	-0.920021	-0.955067	-0.982976	1.59717e-06	4.95756e-10	1.954e-06	6.57683e-06	5.1663e-05	1.6212e-05	9.69101e-06	3.42943e-09	9.11788e-06	3.68567e-05	0.000236211	6.89836e-05	66	97	51	54	58	61	106	98	115
ENSG00000076685	10	103088017	103193306	NT5C2	8.46423	0.203441	0.258395	0.422803	1.89428e-05	0.444371	0.503209	0.0436354	0.0101345	2.21813e-05	0.999852	8.35409e-06	3.98688e-07	0.114373	0.0290021	9.27465e-05	1	4.23872e-05	2.00049e-06	11299	13001	11951	10091	11775	12106	7894	7858	6861
ENSG00000076706	11	119308529	119321521	MCAM	3.28636	-0.710783	-0.915255	-1.33101	-0.151866	-0.748337	-0.972304	3.68672e-06	5.25314e-09	2.34193e-15	0.280381	3.26115e-06	1.75191e-09	2.13422e-05	3.32372e-08	2.16135e-14	0.470963	1.7396e-05	1.07137e-08	292	570	258	215	170	212	423	330	349
ENSG00000076716	X	133300103	133415490	GPC4	-3.57921	2.44801	0.964577	-2.02664	2.45678	-2.02664	1.16423	0.068521	0.571272	0.418303	0.0495616	0.451724	0.501938	0.168091	0.766464	0.600039	0.121368	0.647263	0.690795	3	4	1	0	0	1	0	0	1
ENSG00000076770	X	132369317	132489968	MBNL3	-2.91278	2.60416	2.01061	2.7605	-0.172688	2.02509	3.37536	0.0106061	0.0740533	0.00683172	0.90859	0.0984724	0.000245892	0.0336171	0.166351	0.0199161	1	0.210789	0.000912116	6	1	4	3	6	9	0	1	1
ENSG00000076826	19	7595902	7618308	CAMSAP3	0.486255	-0.145712	0.753706	0.415358	0.193302	0.91544	0.420132	0.648929	0.00555533	0.16549	0.486982	0.00148807	0.163948	0.860793	0.0169614	0.304429	0.687741	0.00543955	0.301624	31	52	59	49	41	40	26	27	26
ENSG00000076864	1	21596215	21669363	RAP1GAP	4.6767	-0.667233	0.013741	0.427197	-0.527314	0.10757	0.368839	2.41456e-08	0.901703	8.13051e-05	3.80805e-06	0.345533	0.000740239	1.833e-07	1	0.000318873	2.21252e-05	0.575307	0.00257154	498	727	813	644	952	889	614	602	604
ENSG00000076924	19	7619525	7629565	XAB2	2.82108	-0.113582	0.196665	0.130979	0.0702545	0.018582	0.136622	0.565146	0.302559	0.502182	0.708125	0.9269	0.485315	0.773183	0.494186	0.702967	0.8965	1	0.684155	198	298	250	164	210	205	206	159	130
ENSG00000076928	19	41883161	41930150	ARHGEF1	5.64643	-0.479795	-0.619513	-0.517733	-0.346683	-0.603832	-0.693939	5.00156e-06	5.48534e-09	1.07726e-06	0.000724686	2.43019e-08	1.32008e-10	2.84767e-05	3.4675e-08	5.1627e-06	0.00288363	1.62445e-07	8.81225e-10	1530	2223	1414	1061	1334	1148	1647	1726	1539
ENSG00000076944	19	7636881	7647873	STXBP2	1.04739	-0.0932332	-0.0941215	0.442054	0.0599814	-0.0303642	0.501732	0.709299	0.705265	0.0609129	0.791166	0.910163	0.0330149	0.920962	0.900454	0.139443	0.979756	1	0.0815285	57	84	58	45	74	75	45	48	47
ENSG00000076984	19	7903843	7914478	MAP2K7	2.89475	-0.433904	-0.263233	-0.494231	-0.226651	-0.455891	-0.343168	0.00456751	0.0777064	0.00171282	0.111312	0.00502409	0.0271203	0.0159465	0.173563	0.00556016	0.241952	0.0165931	0.0681482	219	335	251	163	188	203	258	214	210
ENSG00000077044	2	233354507	233472104	DGKD	6.82316	0.711511	0.417745	0.149268	0.78913	0.229738	0.238325	1.20576e-13	1.87475e-05	0.134699	9.48951e-17	0.021432	0.0163675	1.6361e-12	8.22896e-05	0.258062	1.67242e-15	0.0606512	0.0443732	4858	6792	4035	2629	2945	3046	2512	2305	2026
ENSG00000077063	7	117710651	117874139	CTTNBP2	3.93062	1.21721	1.48066	1.89055	0.998388	1.38515	1.77921	7.79971e-20	2.94237e-30	1.40075e-50	3.15003e-14	4.45681e-24	9.28052e-44	1.60183e-18	6.97874e-29	5.55101e-49	4.5558e-13	9.30625e-23	3.0567e-42	477	543	583	405	681	613	159	151	162
ENSG00000077080	7	100643097	100656461	ACTL6B	-6.50404	0	0	3.15493	0	0	0	1	1	0.111096	1	1	1	1	1	0.220096	1	1	1	0	0	0	0	1	0	0	0	0
ENSG00000077092	3	25174332	25597932	RARB	6.07461	1.41783	1.75238	1.61239	1.41303	1.55132	1.5161	2.96576e-51	1.75705e-80	1.58426e-66	3.06792e-52	4.76848e-60	3.66341e-58	1.64878e-49	1.57696e-78	9.5694e-65	1.87584e-50	3.18931e-58	1.79889e-56	2462	3251	3161	2041	2522	2294	748	697	677
ENSG00000077097	3	25597905	25664907	TOP2B	8.77437	-0.10956	-0.297584	-0.288308	-0.200307	-0.232184	-0.359861	0.312128	0.00665101	0.00857587	0.0657031	0.0338692	0.00109368	0.529691	0.0200109	0.0245277	0.154273	0.0911139	0.00371128	14834	18455	13258	10297	11731	10855	12978	12905	11011
ENSG00000077147	10	96518109	96587452	TM9SF3	9.07355	-0.446591	-0.457802	-0.34721	-0.491128	-0.342206	-0.371878	0.000151174	0.000103692	0.00304601	3.18532e-05	0.00351489	0.00153392	0.000689566	0.000416115	0.00952062	0.000161032	0.0120086	0.00506418	15840	20348	16003	12869	15190	14520	17388	17714	14665
ENSG00000077150	10	102394110	102402529	NFKB2	4.27576	-0.838323	-0.99753	-1.96426	0.10625	-1.39471	-2.00521	4.90867e-14	1.0424e-18	4.29265e-52	0.282566	2.21149e-29	3.80516e-53	6.88258e-13	1.36305e-17	1.7757e-50	0.47413	5.95295e-28	1.65441e-51	578	1474	527	297	237	224	840	801	740
ENSG00000077152	1	202331657	202341980	UBE2T	5.99084	-0.796582	-1.09916	-1.6338	-0.863628	-0.932167	-1.41918	6.6882e-12	2.11946e-20	3.87069e-39	8.10927e-14	3.92413e-15	6.37006e-31	7.59119e-11	3.07167e-19	1.07851e-37	1.13338e-12	4.72425e-14	1.33337e-29	2006	2537	1656	1380	1005	1134	2808	2893	2333
ENSG00000077157	1	202348699	202592706	PPP1R12B	6.71733	1.6735	1.85548	1.82159	1.55024	1.71034	1.84308	6.716e-75	2.54214e-93	5.84832e-89	6.16929e-65	1.04488e-76	5.00301e-91	6.56795e-73	2.88162e-91	5.59404e-87	5.19008e-63	1.07929e-74	5.13736e-89	3947	4801	4559	3060	3915	3864	1042	937	873
ENSG00000077232	2	182716041	182794464	DNAJC10	7.74896	-0.323346	-0.417763	-0.382081	-0.424372	-0.320536	-0.441533	0.00193927	6.88085e-05	0.00027015	5.02711e-05	0.00221398	2.78451e-05	0.00730376	0.000281567	0.000991042	0.000246263	0.00786814	0.000115802	6907	8532	6587	5230	5936	5539	7005	7019	5900
ENSG00000077235	16	27459555	27549913	GTF3C1	7.33843	0.0228483	-0.0755774	-0.00417968	0.0167725	-0.00450714	0.0706893	0.801391	0.408256	0.963468	0.852688	0.960805	0.436587	1	0.595606	1	1	1	0.623876	5227	6896	4971	3876	4592	4703	4080	4003	3763
ENSG00000077238	16	27313668	27364778	IL4R	4.14943	0.0170705	-0.0589907	0.149533	0.0657057	-0.147877	-0.0496478	0.889981	0.634538	0.225469	0.581775	0.256885	0.694568	1	0.831967	0.393728	0.792843	0.466921	0.900763	586	803	566	395	575	487	480	465	390
ENSG00000077254	1	77695987	77759852	USP33	6.45245	-0.201479	-0.322448	-0.143242	-0.344632	-0.206138	-0.192634	0.0482712	0.00171897	0.160186	0.000742221	0.0457541	0.0601311	0.125133	0.00574464	0.299462	0.00294937	0.118169	0.137681	2809	3370	2630	2116	2618	2460	2590	2630	2224
ENSG00000077264	X	110944285	111227361	PAK3	1.32412	0.211423	0.0935027	-0.273621	0.414835	-0.459624	-0.143265	0.329224	0.670291	0.25512	0.0364223	0.0775242	0.5459	0.551042	0.868763	0.429647	0.0967006	0.186933	0.734964	97	148	91	46	62	66	69	71	53
ENSG00000077274	X	111245103	111270523	CAPN6	-8.39265	0	0	0	0	0	3.19086	1	1	1	1	1	0.108249	1	1	1	1	1	0.215003	0	0	0	0	0	1	0	0	0
ENSG00000077279	X	111293780	111412375	DCX	-7.10278	0	0	0	2.66499	0	3.19086	1	1	1	0.156435	1	0.108292	1	1	1	0.293601	1	0.215003	0	1	0	0	0	1	0	0	0
ENSG00000077312	19	40750637	40765389	SNRPA	5.70133	-0.471537	-0.514902	-0.795645	-0.319373	-0.515017	-0.718811	2.03368e-06	2.29474e-07	1.07647e-14	0.000945549	4.04962e-07	2.256e-12	1.21558e-05	1.24772e-06	9.56305e-14	0.00368561	2.38906e-06	1.73069e-11	1586	2335	1567	1163	1134	1163	1800	1690	1577
ENSG00000077327	10	22345445	22454224	SPAG6	-1.82401	0.4538	1.52559	1.81542	-0.195641	1.25845	1.51097	0.547168	0.0134139	0.00279317	0.800887	0.0760552	0.0195814	0.772255	0.0373272	0.00878145	0.989398	0.183899	0.0521271	6	5	13	8	14	11	4	2	4
ENSG00000077348	19	41386374	41397479	EXOSC5	3.55681	-1.04197	-1.26111	-1.70756	-0.767167	-1.60778	-1.67482	5.71368e-11	8.03964e-15	6.10434e-23	3.83101e-07	4.60534e-20	3.96082e-22	5.88442e-10	8.12176e-14	8.61094e-22	2.54621e-06	7.57354e-19	5.52694e-21	335	537	293	171	189	188	578	576	438
ENSG00000077380	2	171687409	171748420	DYNC1I2	7.04724	-0.446323	-0.737359	-0.895994	-0.368782	-0.587694	-0.918327	1.98718e-05	4.96068e-12	1.36642e-16	0.000368161	3.34275e-08	2.84606e-17	0.000103985	4.05983e-11	1.36672e-15	0.00154139	2.20365e-07	3.01378e-16	4266	5964	3550	2923	2796	2677	4757	4715	3932
ENSG00000077420	10	26438203	26567803	APBB1IP	4.14398	1.3643	1.55573	1.54918	1.43429	1.53939	1.55758	1.96619e-24	2.0665e-32	2.65488e-31	1.50118e-28	1.03623e-29	1.75411e-31	5.00698e-23	5.40029e-31	5.37644e-30	4.65461e-27	2.82862e-28	3.74793e-30	627	872	729	535	638	624	216	163	182
ENSG00000077454	7	100574011	100586153	LRCH4	-0.228753	-0.131536	0.0865369	0.358698	-0.53495	-0.0234777	-0.0427731	0.759761	0.835402	0.384054	0.212626	0.958414	0.92211	0.9737	1	0.600039	0.372905	1	1	27	27	32	22	34	25	24	14	30
ENSG00000077458	11	95768942	95790409	FAM76B	5.01223	-0.104299	-0.146638	-0.244843	-0.271939	-0.0157538	-0.184539	0.340079	0.180829	0.0285355	0.0122995	0.887323	0.097804	0.566145	0.328457	0.0713704	0.0376414	1	0.212142	1064	1255	1052	855	864	876	963	880	794
ENSG00000077463	19	4174109	4182604	SIRT6	1.40607	-0.585681	-0.555136	-0.505068	-0.0918568	-0.479896	-0.526901	0.0171809	0.0228332	0.0423596	0.676016	0.0623687	0.035865	0.0516879	0.0610394	0.102057	0.883596	0.155545	0.087778	75	140	78	61	71	68	107	85	68
ENSG00000077498	11	89177452	89295759	TYR	-6.63871	0	0	0	0	0	0	1	1	1	1	1	1	1	1	1	1	1	1	0	0	0	0	0	0	0	0	0
ENSG00000077514	11	74493851	74669117	POLD3	6.28867	-0.241828	-0.629428	-1.01447	-0.440518	-0.644101	-0.917847	0.0252531	1.48137e-08	1.23933e-18	5.11851e-05	1.05891e-08	1.01627e-15	0.0726536	9.03391e-08	1.39533e-17	0.000250284	7.35279e-08	9.75553e-15	2882	3327	2243	1648	1510	1570	2807	2771	2282
ENSG00000077522	1	236686454	236764631	ACTN2	-4.00194	3.92177	3.89752	5.02803	5.04672	3.37371	4.10962	0.0294957	0.0303598	0.00155271	0.000594832	0.095204	0.0235141	0.0820769	0.0771258	0.00510403	0.0024053	0.207142	0.0607703	2	6	2	1	4	2	0	0	0
ENSG00000077549	1	19338776	19485539	CAPZB	6.50994	0.298047	0.303435	0.22063	0.234661	0.311223	0.28947	0.00150279	0.0012166	0.0200137	0.0119737	0.00105038	0.00218991	0.00577132	0.00415039	0.0532452	0.0367055	0.00393685	0.0070649	3139	3980	3208	2394	2663	2716	1970	2029	1877
ENSG00000077585	1	236142505	236221865	GPR137B	5.29396	1.26225	1.73788	1.91863	1.25979	1.76738	1.99815	6.95055e-31	4.69207e-61	1.68698e-74	5.4887e-32	1.07405e-60	3.66072e-81	2.2386e-29	2.65501e-59	1.21438e-72	1.90864e-30	7.3526e-59	3.09459e-79	1212	1603	1716	1300	1710	1757	386	412	365
ENSG00000077616	11	90131515	90192894	NAALAD2	-2.14186	-0.252076	-2.20311	-1.07259	0.037879	-1.23786	-1.43417	0.668874	0.00863192	0.133985	0.940842	0.116141	0.0639239	0.879048	0.024993	0.256784	1	0.242934	0.145468	8	13	2	3	4	3	8	5	9
ENSG00000077684	4	128809623	128875224	JADE1	7.31767	0.0456653	-0.135456	-0.0236154	-0.129212	-0.0720208	-0.0800847	0.628163	0.155603	0.803617	0.173063	0.451825	0.40121	0.840335	0.289289	1	0.318343	0.647263	0.609124	5414	6354	4862	3771	4619	4319	4394	3998	3701
ENSG00000077713	X	119399060	119454478	SLC25A43	5.50278	-0.355134	-0.539172	-0.602731	-0.328213	-0.421699	-0.531104	0.000535509	2.21146e-07	1.16365e-08	0.00111909	6.2438e-05	4.44462e-07	0.00223185	1.20488e-06	6.63287e-08	0.00430247	0.000281677	2.22091e-06	1455	1964	1304	1050	1097	1121	1522	1458	1309
ENSG00000077721	X	119574538	119584418	UBE2A	6.16092	-0.0709984	-0.144985	-0.0776005	-0.0562334	-0.11338	-0.073911	0.497162	0.167594	0.460378	0.586612	0.286094	0.482415	0.713094	0.30827	0.650551	0.795787	0.499202	0.680644	2322	3108	2246	1704	2069	2017	2017	1729	1870
ENSG00000077782	8	38411138	38468834	FGFR1	6.53184	-0.704737	-0.904117	-1.18254	-0.623067	-1.08172	-1.24195	8.06109e-14	3.71887e-21	3.64503e-33	1.98343e-11	5.32789e-28	5.88093e-36	1.11196e-12	5.61335e-20	8.0748e-32	2.21309e-10	1.35578e-26	1.5075e-34	2746	3850	2435	1598	1765	1647	3566	3495	3246
ENSG00000077800	7	73328164	73358637	FKBP6	-6.2675	3.92177	2.99121	3.15493	0	0	0	0.0304377	0.12603	0.112343	1	1	1	0.0830578	0.242755	0.220096	1	1	1	2	0	1	0	1	0	0	0	0
ENSG00000077935	22	45344063	45413619	SMC1B	-1.69737	-1.44	-1.46538	-1.54075	-0.539614	-1.04407	-0.836291	0.020811	0.0185049	0.0189144	0.279624	0.101137	0.154677	0.0614959	0.0502095	0.0505828	0.470097	0.21554	0.290188	6	15	6	6	5	8	9	17	12
ENSG00000077942	22	45502238	45601135	FBLN1	4.12287	0.493251	0.66702	0.694785	0.249893	0.668216	0.794458	2.72684e-05	6.93467e-09	2.73685e-09	0.0315647	2.73452e-08	7.56424e-12	0.00013988	4.34785e-08	1.63644e-08	0.0854012	1.82091e-07	5.57976e-11	579	648	665	494	596	621	327	315	305
ENSG00000077943	10	15513949	15720125	ITGA8	-4.15054	3.01395	0	3.15493	3.54652	0	4.10962	0.123008	1	0.111353	0.0456886	1	0.0235567	0.255661	1	0.220096	0.115593	1	0.0607703	1	2	0	0	1	2	0	0	0
ENSG00000077984	20	24949230	24959928	CST7	-4.70562	3.15915	0.964944	1.12866	2.06345	1.34744	1.16459	0.00802591	0.571239	0.513891	0.121466	0.444381	0.501921	0.0262663	0.766464	0.703061	0.260085	0.647263	0.690795	5	3	1	1	1	1	0	1	0
ENSG00000078018	2	209424058	209734118	MAP2	2.68792	1.0964	2.36918	3.55448	0.919858	2.12006	3.05964	3.00108e-06	2.17024e-34	6.68378e-96	4.63295e-05	3.01872e-23	1.85192e-63	1.75741e-05	6.12032e-33	7.57632e-94	0.000228042	6.01212e-22	1.03949e-61	93	109	229	143	458	316	36	33	31
ENSG00000078043	18	46808390	46920160	PIAS2	6.13904	1.14332	1.15385	1.12575	0.98092	1.07688	1.1014	1.16754e-32	2.5191e-33	2.52419e-31	1.42787e-24	4.10008e-28	6.98975e-30	4.03988e-31	6.83899e-32	5.12665e-30	3.76519e-23	1.04869e-26	1.40249e-28	2731	3233	2801	1971	2415	2309	1045	934	871
ENSG00000078053	7	38383704	38631567	AMPH	-0.954028	2.36946	2.6762	0.354857	3.10892	2.05943	1.75133	1.77905e-05	3.3177e-07	0.660616	3.76157e-11	0.000970905	0.0057298	9.37113e-05	1.7722e-06	0.861823	4.08103e-10	0.00366061	0.0170468	23	51	29	14	5	13	6	3	1
ENSG00000078061	X	47561100	47571920	ARAF	4.54161	-0.519981	-0.460506	-0.27473	-0.430142	-0.361486	-0.257919	7.30879e-06	6.24204e-05	0.0164219	0.00011932	0.0021791	0.0244927	4.08144e-05	0.000256961	0.0447381	0.000547126	0.00775682	0.0620186	639	901	678	539	678	667	777	678	657
ENSG00000078070	3	183015218	183116075	MCCC1	5.49155	0.121116	0.224696	0.403077	0.041644	0.214825	0.463791	0.22998	0.0245144	4.98461e-05	0.676126	0.0358476	2.85548e-06	0.41343	0.0649617	0.000200562	0.883674	0.0957718	1.31904e-05	1426	1788	1560	1150	1552	1574	1083	993	945
ENSG00000078081	3	183122213	183163839	LAMP3	-1.97648	1.17823	1.59507	0.882848	1.12105	1.12357	0.733112	0.0732235	0.00908273	0.216104	0.07003	0.118319	0.321202	0.176734	0.0261854	0.379786	0.162856	0.246944	0.519967	11	14	15	8	8	7	3	2	6
ENSG00000078098	2	162170684	162245151	FAP	-4.15447	1.08635	1.61443	1.23617	-2.83542	0.538294	1.83104	0.422554	0.190762	0.365258	0.181593	0.741332	0.140757	0.62581	0.344136	0.577574	0.326818	0.9578	0.267007	2	0	3	1	2	3	2	0	0
ENSG00000078114	10	20779973	21174187	NEBL	6.6251	0.921401	0.409612	0.4916	0.588559	0.40292	0.574633	1.75875e-23	1.69507e-05	2.41206e-07	2.84834e-10	3.00557e-05	1.33085e-09	4.35483e-22	7.4807e-05	1.2249e-06	2.80361e-09	0.000141955	8.20916e-09	4316	4540	3082	2277	2868	2954	1875	1801	1577
ENSG00000078124	11	76860867	77026797	ACER3	6.62129	0.473927	0.427183	0.486283	0.324986	0.470487	0.556524	1.04075e-07	1.72576e-06	5.39846e-08	0.000263534	1.85594e-07	4.22424e-10	7.33168e-07	8.54508e-06	2.91669e-07	0.00113045	1.13618e-06	2.71654e-09	3499	4181	3449	2638	3159	3225	2017	1932	1852
ENSG00000078140	4	39698044	39782792	UBE2K	6.63126	0.40128	0.300451	0.433807	0.235773	0.294495	0.401816	1.08118e-05	0.0010589	2.06748e-06	0.00982403	0.00154711	1.17701e-05	5.88786e-05	0.00364734	9.62297e-06	0.030706	0.00563882	5.09396e-05	3481	4112	3305	2443	3187	3031	2109	1965	1993
ENSG00000078142	18	41955206	42087830	PIK3C3	6.27261	0.432037	0.450723	0.506102	0.343091	0.526518	0.508637	1.85186e-05	7.60426e-06	5.20765e-07	0.000638683	2.12611e-07	4.69379e-07	9.72827e-05	3.4951e-05	2.57492e-06	0.00256097	1.29183e-06	2.33906e-06	2703	3367	2788	2181	2547	2481	1665	1594	1361
ENSG00000078177	4	40056826	40158252	N4BP2	6.07318	0.264419	0.206597	0.0712649	0.121407	0.305385	0.270459	0.00492733	0.0285602	0.458076	0.195486	0.0013479	0.00429431	0.0170358	0.0741574	0.647823	0.34613	0.00495206	0.0132445	2382	2858	2330	1852	1865	2082	1560	1538	1467
ENSG00000078237	12	4321205	4354593	C12orf5	5.57901	-0.417093	-0.354835	0.0213692	-0.142129	-0.408964	-0.0435108	5.11598e-05	0.000523125	0.830748	0.151145	0.000101805	0.665711	0.000252173	0.00189656	1	0.293601	0.000447251	0.867659	1300	2084	1382	988	1577	1466	1379	1378	1241
ENSG00000078246	12	2877223	2941140	TULP3	4.97311	-0.204668	-0.262811	-0.647123	-0.0815123	-0.357469	-0.462953	0.075002	0.0227396	8.5149e-08	0.465872	0.00275133	0.0001003	0.180515	0.0608079	4.51863e-07	0.662553	0.00961631	0.000390734	1043	1505	1020	709	687	759	914	995	858
ENSG00000078269	6	157981887	158099176	SYNJ2	7.15954	0.403765	0.179127	-0.0225068	0.465059	0.0743667	0.00631352	6.83229e-06	0.0490136	0.807953	1.68355e-07	0.421411	0.945579	3.82425e-05	0.11707	1	1.17701e-06	0.647263	1	5628	7780	4904	3385	3749	3719	3485	3288	3030
ENSG00000078295	5	7396208	7830081	ADCY2	-4.39733	0.987684	0.964944	2.60139	0.638717	1.34744	2.64019	0.562985	0.571228	0.0539204	0.699323	0.444367	0.0506703	0.773183	0.766464	0.125357	0.889253	0.647263	0.118506	1	1	1	1	3	3	0	1	0
ENSG00000078304	14	101761798	101927989	PPP2R5C	7.24847	-0.323344	-0.302464	-0.251157	-0.274278	-0.211711	-0.205321	0.00139743	0.00275091	0.0128453	0.00626323	0.0362482	0.0414446	0.00539218	0.00884613	0.0356833	0.0204535	0.0966334	0.100163	4513	6186	4662	3685	4247	4263	4674	4492	3856
ENSG00000078319	7	100320992	100341908	PMS2P1	3.31088	-0.207309	-0.405951	-0.225331	-0.261665	-0.326193	-0.124841	0.181909	0.0103452	0.153777	0.0831678	0.0467917	0.426016	0.34863	0.0295398	0.288848	0.188684	0.120519	0.61057	319	407	283	222	282	294	328	285	237
ENSG00000078328	16	6019094	7713338	RBFOX1	-4.51139	-2.83731	0.153906	-2.83731	-2.83731	-2.83731	-2.83731	0.229748	0.92057	0.251785	0.177594	0.286686	0.257466	0.41343	1	0.426366	0.322287	0.499202	0.433252	0	0	1	0	0	0	1	1	0
ENSG00000078369	1	1785285	1891117	GNB1	7.20605	-0.102436	-0.0385209	0.0133769	-0.120684	-0.0398838	0.0577262	0.297752	0.69402	0.89129	0.217795	0.686102	0.554436	0.508607	0.889487	1	0.380612	0.906485	0.740996	4526	5921	4817	3572	4390	4402	4010	3495	3684
ENSG00000078399	7	27162435	27175180	HOXA9	-2.5981	1.33836	0.956684	0.350703	1.08879	0.185439	-0.567704	0.0537262	0.197096	0.686602	0.10359	0.845859	0.587604	0.137629	0.354242	0.887893	0.226975	1	0.779061	9	10	7	3	4	2	3	3	2
ENSG00000078401	6	12290363	12297194	EDN1	6.54173	-0.966331	-0.844946	-0.558977	-0.906706	-0.783026	-0.564906	2.60795e-18	1.28772e-14	2.12175e-07	1.09369e-16	1.24811e-12	1.63838e-07	4.89524e-17	1.28305e-13	1.08347e-06	1.91975e-15	1.24181e-11	8.51963e-07	2185	3017	2420	1875	2594	2512	3405	3526	2909
ENSG00000078403	10	21534165	21743630	MLLT10	7.29114	1.22497	1.15734	1.00234	1.19192	1.01838	1.04931	3.13147e-44	1.91999e-39	2.3884e-29	2.56107e-42	5.54191e-30	4.1162e-32	1.49971e-42	6.53339e-38	4.46155e-28	1.23331e-40	1.52591e-28	9.07254e-31	6291	8146	6112	4120	4826	4848	2142	2114	1942
ENSG00000078487	7	100400826	100428992	ZCWPW1	2.06291	-0.700003	-0.163019	-0.88437	-0.282631	-0.794073	-1.27466	0.000103734	0.326188	3.59397e-06	0.0770372	5.59516e-05	4.72996e-10	0.00048626	0.526942	1.63253e-05	0.176564	0.000254188	3.02782e-09	113	200	167	80	89	66	144	152	127
ENSG00000078549	7	31052461	31111479	ADCYAP1R1	-6.27074	-2.0263	0.964918	-2.0263	1.52022	1.34742	-2.0263	0.397288	0.573708	0.419157	0.299179	0.447125	0.424685	0.598664	0.766464	0.600039	0.486842	0.647263	0.609124	0	2	1	1	0	0	0	1	0
ENSG00000078579	8	16992169	17002181	FGF20	-5.01169	3.01395	0	3.15493	3.54652	0	5.06722	0.123085	1	0.111427	0.0457754	1	0.00144632	0.255661	1	0.220096	0.115593	1	0.00481023	1	2	0	0	1	4	0	0	0
ENSG00000078589	X	78945332	78961954	P2RY10	-7.49599	3.01395	0	0	0	0	3.19086	0.122714	1	1	1	1	0.108271	0.255661	1	1	1	1	0.215003	1	0	0	0	0	1	0	0	0
ENSG00000078596	X	79360384	79367667	ITM2A	-3.09627	-2.7207	-2.74344	-0.706626	-3.06967	-1.43227	-0.0968885	0.00853299	0.00779803	0.343025	0.00181503	0.117436	0.88482	0.027634	0.0231902	0.550452	0.0066563	0.245307	1	1	1	1	2	4	6	6	7	4
ENSG00000078618	1	51789191	51878937	NRD1	7.63287	0.21745	-0.0194579	0.0734423	0.0679265	0.0356593	-0.0545726	0.018023	0.834791	0.429566	0.46217	0.703099	0.560762	0.0540165	1	0.612066	0.658065	0.925475	0.747761	7293	8711	6301	4859	5908	5257	4932	4953	4557
ENSG00000078668	8	42391624	42405897	VDAC3	7.51975	-0.638332	-1.21782	-1.24882	-0.829693	-1.0246	-1.16768	9.40404e-09	7.12105e-26	6.69002e-27	1.47988e-13	4.31565e-19	5.76411e-24	7.52517e-08	1.36979e-24	1.13438e-25	2.01825e-12	6.76571e-18	8.8497e-23	6195	7188	4221	3582	3632	3736	7768	7980	6485
ENSG00000078674	8	17922840	18029944	PCM1	9.24457	0.175775	0.215923	0.199572	0.0381935	0.299346	0.212389	0.102888	0.0446121	0.0638301	0.724848	0.00521908	0.0484327	0.236901	0.107483	0.145331	0.912706	0.0172013	0.114928	20126	24239	21070	16570	18315	17968	14312	14284	12462
ENSG00000078687	17	78004168	78108835	TNRC6C	4.34696	0.746706	0.830542	0.908657	0.824725	0.942617	1.28846	1.85444e-09	1.47246e-11	2.21358e-13	6.42048e-12	7.44212e-14	6.88764e-27	1.60456e-08	1.15878e-10	1.80188e-12	7.52461e-11	8.14759e-13	1.21143e-25	670	937	723	580	671	849	320	333	267
ENSG00000078699	20	33490075	33650036	CBFA2T2	5.33751	1.90171	2.14161	2.03845	1.8292	1.96269	2.14703	1.65488e-69	1.47985e-90	8.57283e-80	3.94153e-66	2.23713e-71	3.08959e-89	1.42308e-67	1.58485e-88	6.77157e-78	3.3978e-64	1.97235e-69	3.0644e-87	1512	1905	1818	1192	1488	1560	319	295	317
ENSG00000078725	9	119153458	119369467	BRINP1	-0.480063	0.359744	0.940266	0.66194	1.4009	1.03543	0.702113	0.42256	0.0202	0.132122	7.91309e-05	0.0166852	0.110633	0.62581	0.0545011	0.253575	0.000374349	0.0496827	0.216825	19	52	29	23	21	21	8	14	12
ENSG00000078747	20	34363235	34511393	ITCH	7.5127	-0.156197	-0.183155	-0.28796	-0.218546	-0.107923	-0.202522	0.108933	0.0605266	0.00346947	0.0248378	0.269268	0.0387959	0.24898	0.14108	0.0107671	0.0689428	0.486641	0.094343	5907	7495	5903	4616	4826	4979	5266	5294	4607
ENSG00000078795	5	137887968	137942747	PKD2L2	-0.201218	0.662319	1.08897	0.923993	0.710783	1.06454	0.692482	0.147321	0.0114942	0.0405771	0.0992507	0.0202591	0.139606	0.293558	0.0324989	0.0981821	0.220009	0.0576875	0.265096	27	37	37	27	29	24	8	11	20
ENSG00000078804	20	34704290	34713439	TP53INP2	2.73916	1.66671	2.89693	3.38669	1.88035	3.36551	3.62711	1.39247e-13	6.88711e-53	1.89677e-77	8.82531e-20	2.22319e-72	8.52794e-93	1.87414e-12	3.22319e-51	1.43961e-75	1.87078e-18	2.00564e-70	9.18938e-91	123	189	294	302	363	417	30	33	26
ENSG00000078808	1	1216908	1232031	SDF4	5.89909	-0.843861	-0.788755	-0.510976	-0.730041	-0.556252	-0.508901	6.08603e-15	2.25784e-13	1.38177e-06	5.28389e-12	2.13277e-07	1.57117e-06	9.2263e-14	2.04059e-12	6.5395e-06	6.25132e-11	1.29566e-06	7.43988e-06	1522	2182	1610	1404	1716	1671	2259	2169	1871
ENSG00000078814	20	34975403	35002437	MYH7B	-1.74697	1.18037	1.35901	1.22425	0.407165	0.478803	0.854083	0.0585006	0.0244339	0.0547418	0.535377	0.529517	0.211314	0.148002	0.0648272	0.126754	0.74082	0.735013	0.372081	13	10	15	6	12	9	2	4	7
ENSG00000078898	20	33007600	33023709	BPIFB2	-8.72567	0	0	0	0	0	0	1	1	1	1	1	1	1	1	1	1	1	1	0	0	0	0	0	0	0	0	0
ENSG00000078900	1	3652520	3736201	TP73	-2.41154	0.671168	1.90862	0.609872	-0.195916	0.277048	0.867708	0.34955	0.000777347	0.417706	0.798954	0.744793	0.23016	0.579452	0.00273943	0.600039	0.987429	0.959306	0.401297	7	5	17	4	6	7	2	4	4
ENSG00000078902	11	1274371	1309654	TOLLIP	4.43047	0.0651847	0.179566	0.451217	0.116276	0.423076	0.49356	0.622854	0.170318	0.000484362	0.367046	0.00132389	0.000132713	0.834543	0.312601	0.00171107	0.542554	0.00487253	0.000507658	636	873	701	616	744	745	533	478	392
ENSG00000078967	7	43926438	43956136	UBE2D4	3.88743	-0.0896404	-0.375804	-0.451011	-0.225973	-0.206863	-0.329503	0.472835	0.00344477	0.000634626	0.0651475	0.116203	0.0117072	0.684471	0.0108741	0.00220355	0.153123	0.243031	0.032822	521	628	435	363	363	384	460	443	375
ENSG00000079101	18	596988	650334	CLUL1	-2.21832	0.817154	1.43316	1.16343	-0.0499302	0.423034	1.20322	0.278186	0.0333572	0.112052	0.950672	0.63297	0.100704	0.479714	0.0824671	0.220096	1	0.852988	0.215003	7	5	11	4	8	8	2	2	5
ENSG00000079102	8	91954967	92103286	RUNX1T1	-3.2852	0.987684	2.42357	2.04531	0.638718	1.34744	3.35425	0.56296	0.0712304	0.168133	0.699303	0.444339	0.00490654	0.773183	0.161432	0.306844	0.889253	0.647263	0.0149387	1	1	3	1	2	5	0	1	0
ENSG00000079112	8	94127171	94217303	CDH17	4.56964	-1.3975	0.403143	2.12995	-1.19374	0.65052	1.75509	1.04159e-20	0.000797851	9.6536e-91	6.79024e-18	9.35922e-08	5.43659e-59	2.23373e-19	0.0028032	9.76917e-89	1.28562e-16	5.9099e-07	2.73105e-57	173	264	614	541	1787	1340	353	373	324
ENSG00000079134	18	214520	268050	THOC1	6.15419	-0.598231	-0.73096	-0.788368	-0.456424	-0.715712	-0.832576	3.36456e-08	2.35838e-11	9.73708e-13	1.7304e-05	1.03631e-10	6.51755e-14	2.50944e-07	1.82852e-10	7.55446e-12	9.09979e-05	8.70357e-10	5.53105e-13	2103	3074	1953	1465	1650	1556	2520	2625	2191
ENSG00000079150	2	178463664	178478600	FKBP7	3.35473	-0.509621	-0.421827	0.119128	-0.61082	-0.351552	-0.190741	0.000148839	0.00143741	0.346208	2.30686e-06	0.011661	0.149517	0.000679715	0.00485998	0.555018	1.3836e-05	0.0358507	0.281406	268	331	290	226	371	291	311	294	274
ENSG00000079156	2	178194481	178399433	OSBPL6	2.38695	1.25437	1.43584	1.63632	1.65558	1.53269	1.84325	1.55453e-10	5.00607e-14	7.79033e-18	1.27511e-20	1.70998e-14	3.91286e-23	1.52325e-09	4.74808e-13	8.3405e-17	2.81758e-19	1.96642e-13	5.72547e-22	168	294	194	154	196	220	53	63	46
ENSG00000079215	5	36606355	36688334	SLC1A3	-2.32629	-1.4904	-0.142031	-0.366873	-2.41854	-1.10228	0.247988	0.0520281	0.80978	0.569749	0.0030356	0.16531	0.667874	0.133772	1	0.759317	0.0106772	0.323896	0.869958	3	2	8	3	6	9	8	6	6
ENSG00000079246	2	216107464	216206303	XRCC5	9.01043	-0.527171	-0.777866	-0.795497	-0.608402	-0.649041	-0.781511	5.40407e-06	4.03635e-11	1.5846e-11	1.71643e-07	2.90069e-08	3.4358e-11	3.06485e-05	3.0655e-10	1.12836e-10	1.19804e-06	1.92678e-07	2.41017e-10	16161	20239	13830	11224	12011	11793	18580	19096	16000
ENSG00000079257	3	158645822	158672693	LXN	4.44332	-0.591906	0.423117	0.862617	-0.479045	0.596736	0.918452	1.8883e-06	0.000135503	1.25514e-15	4.75241e-05	1.30578e-07	1.39906e-17	1.13431e-05	0.000535341	1.18211e-14	0.000233527	8.12634e-07	1.51084e-16	379	543	780	653	930	940	444	442	429
ENSG00000079263	2	230203110	230313215	SP140	-0.895203	0.823294	2.17483	1.27845	2.19925	1.42844	1.02153	0.271415	0.000941886	0.0774832	0.000628489	0.050622	0.172221	0.469895	0.00327988	0.172607	0.00252299	0.129061	0.311138	13	45	34	15	16	13	14	2	1
ENSG00000079277	1	46557408	46616843	MKNK1	4.43526	-0.182968	-0.0931532	-0.097385	-0.145028	-0.0910235	0.0194269	0.12978	0.435687	0.421681	0.21597	0.461415	0.871569	0.265716	0.625099	0.602703	0.377929	0.655199	1	658	895	713	530	625	659	591	617	513
ENSG00000079308	2	217799789	218002995	TNS1	1.956	1.48014	1.92257	2.00461	1.44839	2.07774	1.3586	3.32513e-11	3.45756e-20	2.91948e-21	8.40797e-12	1.08418e-21	7.09657e-09	3.50408e-10	4.95745e-19	3.80186e-20	9.72072e-11	1.95618e-20	4.128e-08	125	162	173	143	161	100	35	40	28
ENSG00000079313	19	1815246	1848463	REXO1	2.69515	0.181661	0.0963026	0.191638	0.33237	0.0233305	-0.268912	0.236602	0.533645	0.221937	0.0201136	0.889084	0.111385	0.419832	0.740654	0.388552	0.0572218	1	0.217993	223	328	214	151	201	142	167	149	137
ENSG00000079332	10	70147289	70170523	SAR1A	7.66311	-0.772772	-0.864503	-0.788399	-0.850781	-0.729708	-0.849284	5.40256e-12	1.77748e-14	2.28854e-12	3.60642e-14	7.87353e-11	5.39212e-14	6.19847e-11	1.75303e-13	1.72682e-11	5.18593e-13	6.68504e-10	4.60506e-13	5746	7212	5490	4474	5088	4743	7572	8219	6820
ENSG00000079335	1	100351734	100520277	CDC14A	4.78397	1.05624	1.32584	1.18506	1.30368	1.22066	1.30024	5.55368e-20	6.04744e-32	9.30119e-25	5.32129e-32	1.82154e-25	7.18102e-30	1.15003e-18	1.54564e-30	1.43054e-23	1.85226e-30	4.07924e-24	1.44004e-28	941	1480	1155	797	921	970	379	360	304
ENSG00000079337	12	47734672	47771040	RAPGEF3	-0.586281	-0.460092	-0.706655	-0.444752	-0.259521	-1.12077	-0.130584	0.335634	0.150971	0.361839	0.558462	0.0453006	0.781205	0.559973	0.282059	0.573555	0.766896	0.117119	0.983777	21	32	18	10	19	23	31	24	12
ENSG00000079385	19	42507304	42561234	CEACAM1	2.72664	0.598706	2.95702	5.10817	0.0386501	3.40556	4.92015	0.101336	2.09434e-33	6.42952e-158	0.917128	1.71725e-44	2.64931e-140	0.233944	5.69912e-32	2.04067e-155	1	7.84743e-43	6.80112e-138	29	26	152	154	594	507	17	15	12
ENSG00000079387	12	48042898	48106308	SENP1	5.79301	-0.220278	-0.417554	-0.516688	-0.263909	-0.335769	-0.391895	0.0239963	2.50596e-05	2.95332e-07	0.00624366	0.000828183	8.73531e-05	0.0695005	0.000108254	1.48851e-06	0.0203972	0.00317496	0.000343325	1822	2342	1618	1271	1328	1408	1701	1663	1525
ENSG00000079393	10	75094432	75109221	DUSP13	-5.37938	-2.83732	-2.83732	0.317615	-2.83732	0.536394	0.353546	0.229745	0.226234	0.83952	0.177591	0.737701	0.822264	0.41343	0.388109	1	0.322287	0.956119	1	0	0	0	1	1	1	0	1	1
ENSG00000079432	19	42268537	42295797	CIC	5.45187	0.490113	0.766289	0.79143	0.634679	0.667085	0.944524	1.28013e-06	9.05179e-15	1.93169e-15	9.971e-11	6.55017e-11	9.93155e-22	7.88098e-06	9.10998e-14	1.79412e-14	1.0333e-09	5.59409e-10	1.36137e-20	1339	1961	1651	1144	1477	1597	756	741	698
ENSG00000079435	19	42401507	42427426	LIPE	0.639009	-0.682354	0.0121846	-0.487542	-0.345108	-0.600505	-1.04768	0.0149302	0.961069	0.0818924	0.162505	0.0458005	0.000747349	0.0455486	1	0.181335	0.301094	0.11828	0.00259417	40	67	66	32	41	27	47	57	44
ENSG00000079459	8	11795573	11839309	FDFT1	7.84393	2.04174	1.51917	1.13577	1.77768	1.65932	1.20912	1.75556e-115	1.54543e-62	2.06966e-34	4.22473e-87	2.38012e-74	5.35863e-39	3.67017e-113	9.1141e-61	4.78848e-33	5.76164e-85	2.27042e-72	1.52973e-37	13052	14400	9251	7567	6235	6379	2470	2539	2289
ENSG00000079462	19	42297033	42303546	PAFAH1B3	4.77164	-0.574833	-0.722426	-0.753721	-0.684004	-0.739503	-0.876176	3.45352e-07	2.51145e-10	8.1502e-11	8.08496e-10	3.67947e-10	1.02701e-13	2.28314e-06	1.78579e-09	5.49616e-10	7.52921e-09	2.94434e-09	8.60062e-13	841	1033	773	567	665	594	1042	981	865
ENSG00000079482	X	68042344	68433913	OPHN1	6.34009	1.64686	2.09808	2.58436	1.39741	2.05394	2.47664	2.87882e-66	6.62825e-112	2.12487e-174	3.46254e-48	9.41271e-104	1.36653e-158	2.28428e-64	1.04711e-109	9.04703e-172	1.92032e-46	1.67666e-101	4.63201e-156	2367	2638	3295	2372	4058	3662	614	586	541
ENSG00000079557	4	73481683	73504001	AFM	-8.39265	0	0	0	0	0	3.19086	1	1	1	1	1	0.108249	1	1	1	1	1	0.215003	0	0	0	0	0	1	0	0	0
ENSG00000079616	16	29790719	29805385	KIF22	5.91805	-0.931378	-1.29521	-1.57924	-1.00123	-1.21893	-1.36425	7.82262e-19	5.25082e-33	2.46774e-45	9.33212e-22	7.59042e-29	1.99202e-35	1.51728e-17	1.41017e-31	8.43016e-44	2.16631e-20	2.00003e-27	4.97834e-34	1796	2267	1421	1112	1026	1158	2735	2762	2395
ENSG00000079689	6	25652201	25701783	SCGN	-3.30103	-1.66298	-1.68572	0.351093	-2.01195	0.588417	0.390283	0.173596	0.166607	0.688614	0.0855536	0.50748	0.656676	0.335559	0.306791	0.889375	0.193417	0.709614	0.857429	1	1	1	4	4	4	4	3	1
ENSG00000079691	6	25279078	25620530	LRRC16A	7.15298	0.910673	1.00088	1.03374	0.783237	0.918773	1.04701	1.16466e-24	9.37096e-30	1.61497e-31	1.1611e-18	1.15119e-24	2.77958e-32	3.00753e-23	2.16811e-28	3.31278e-30	2.28767e-17	2.47943e-23	6.16932e-31	5008	6074	5428	3806	4882	4791	2190	2034	1914
ENSG00000079739	1	63593276	63660245	PGM1	6.12778	0.224133	0.313249	0.281251	0.134363	0.330682	0.252092	0.0318428	0.0025224	0.0071137	0.196294	0.00163064	0.0162037	0.0863343	0.00814657	0.0206657	0.347349	0.00592162	0.0440182	2372	2953	2569	1930	2209	2105	1707	1609	1368
ENSG00000079785	2	15591178	15631111	DDX1	7.70536	-0.368937	-0.768988	-0.782395	-0.456449	-0.681748	-0.758134	0.000182168	3.15967e-14	1.37218e-14	3.83492e-06	1.65028e-11	8.07325e-14	0.000821286	3.04229e-13	1.20886e-13	2.22665e-05	1.4911e-10	6.80825e-13	7084	8833	5466	4310	4761	4708	7266	7360	6449
ENSG00000079805	19	10718079	10833488	DNM2	5.88473	-0.0960016	0.159956	0.0989949	-0.137809	0.147915	0.195673	0.330451	0.0977012	0.311283	0.157416	0.13307	0.0440772	0.552632	0.211682	0.50588	0.293601	0.269092	0.105692	1742	2242	2118	1559	1785	1856	1515	1455	1320
ENSG00000079819	6	130839347	131063322	EPB41L2	7.4159	0.577755	-0.0643088	-0.45929	0.578442	-0.250265	-0.449242	5.1141e-11	0.482338	1.16476e-06	3.95616e-11	0.0074757	1.99094e-06	5.28719e-10	0.680233	5.55992e-06	4.27488e-10	0.0240419	9.33892e-06	7705	10213	5027	3280	3361	3291	4174	3900	3814
ENSG00000079841	6	71886703	72403143	RIMS1	-0.785447	-0.0524748	0.333923	-0.253519	-0.104276	-0.356253	-0.0223894	0.896405	0.369042	0.560815	0.778515	0.452016	0.957566	1	0.577526	0.753009	0.966822	0.647263	1	18	23	24	11	14	16	16	14	13
ENSG00000079931	6	132296055	132401545	MOXD1	3.54818	0.59179	0.671276	0.690622	0.446255	0.686274	0.612118	6.69594e-06	2.37442e-07	1.74502e-07	0.000506854	4.58377e-07	4.94349e-06	3.75001e-05	1.28904e-06	8.98584e-07	0.00207941	2.68737e-06	2.22642e-05	435	521	468	351	417	384	239	229	197
ENSG00000079950	6	132445867	132513198	STX7	5.7977	0.307891	0.196702	0.201382	0.280275	0.315263	0.25042	0.00454467	0.0718772	0.0670224	0.00911295	0.00416806	0.0224561	0.0158723	0.162487	0.151827	0.028645	0.0139426	0.0591216	2005	2606	1890	1523	1667	1677	1276	1351	1105
ENSG00000079974	22	50767501	50783663	RABL2B	2.63775	0.0612561	-0.00609934	-0.114391	0.0822872	-0.319801	-0.031728	0.685919	0.968058	0.472815	0.564585	0.062519	0.841283	0.895668	1	0.666561	0.773904	0.155853	1	212	285	206	123	168	173	165	159	144
ENSG00000079999	19	10486120	10503741	KEAP1	5.1711	-0.857267	-0.992162	-0.994063	-0.716571	-0.951209	-0.916555	6.23224e-16	2.19064e-20	5.03735e-20	2.91895e-12	4.74086e-18	2.04577e-17	1.01203e-14	3.17089e-19	6.14711e-19	3.54097e-11	6.96037e-17	2.18824e-16	990	1446	918	701	806	827	1403	1411	1315
ENSG00000080007	6	73394748	73417569	DDX43	-4.07251	1.83121	1.80595	0.717377	0.735516	0.0195053	-3.35421	0.0664523	0.0701305	0.569189	0.508903	0.989717	0.167172	0.164987	0.16044	0.75897	0.711233	1	0.304242	5	3	5	1	2	0	0	1	2
ENSG00000080031	19	55181248	55209506	PTPRH	2.87741	0.686893	1.14777	0.757049	0.269681	1.38802	1.19368	1.44292e-05	1.44079e-14	2.32195e-06	0.0891738	8.62529e-20	4.62559e-15	7.70168e-05	1.43148e-13	1.07443e-05	0.200524	1.39933e-18	4.25542e-14	249	247	349	306	234	308	116	130	110
ENSG00000080166	13	94436808	94479682	DCT	-5.66105	-2.83731	-2.83731	-2.83731	0.709207	-2.83731	-2.83731	0.229746	0.226235	0.251783	0.582792	0.286684	0.257465	0.41343	0.388109	0.426366	0.792843	0.499202	0.433252	0	2	0	0	0	0	1	1	0
ENSG00000080189	20	46345980	46364458	SLC35C2	5.07127	-0.116411	-0.0322394	-0.184394	-0.174798	0.00863856	-0.259702	0.294054	0.769469	0.101517	0.110064	0.938672	0.0223204	0.503596	0.968892	0.219297	0.239567	1	0.0588086	1109	1411	1197	914	947	874	1004	948	820
ENSG00000080200	3	97822040	97944963	CRYBG3	7.11689	0.315346	0.390442	0.398751	0.388861	0.363173	0.337651	0.000627862	2.08348e-05	1.46889e-05	2.01137e-05	8.98915e-05	0.000260448	0.00258345	9.08008e-05	6.27625e-05	0.000104779	0.000397314	0.000962937	4671	6512	5010	3649	4430	4129	3140	2841	2672
ENSG00000080224	3	96814581	97752460	EPHA6	3.42947	2.05097	2.1487	2.35407	1.59788	2.27558	2.33479	1.26642e-29	5.87309e-33	1.47947e-39	2.97584e-18	2.17008e-35	1.27108e-38	3.9128e-28	1.57365e-31	4.19259e-38	5.74008e-17	7.4133e-34	3.59039e-37	402	389	438	355	444	426	84	52	87
ENSG00000080293	2	119439843	119524494	SCTR	-4.64636	-2.02626	0.964949	2.60139	1.52025	-2.02626	-2.02626	0.396285	0.570755	0.0533392	0.293399	0.451665	0.423776	0.598664	0.766464	0.124803	0.484218	0.647263	0.609124	0	2	1	0	3	0	0	1	0
ENSG00000080298	9	3218297	3526004	RFX3	6.85234	2.37197	2.25313	2.35326	2.3225	2.01204	2.20985	5.45392e-122	1.78243e-109	2.64117e-119	5.09439e-118	1.93433e-84	3.59083e-104	1.28657e-119	2.71746e-107	4.45464e-117	1.28884e-115	2.28153e-82	4.78498e-102	4957	6346	4648	2919	4380	3856	855	685	669
ENSG00000080345	2	151409883	151508013	RIF1	8.43783	0.133164	-0.26344	-0.569953	0.0633773	-0.254829	-0.520725	0.216539	0.0170054	4.29253e-07	0.557387	0.0212442	3.60889e-06	0.399367	0.0463836	2.13848e-06	0.765722	0.0601834	1.64767e-05	13648	17228	10556	7882	7504	7550	10106	10150	8438
ENSG00000080371	12	71754874	71800285	RAB21	7.00263	-0.180765	-0.206386	-0.15427	-0.210043	-0.11993	-0.0938738	0.0617844	0.0331864	0.111382	0.0292081	0.217215	0.331028	0.155241	0.0820623	0.220096	0.0797171	0.403341	0.534435	4010	5206	4011	3161	3656	3707	3799	3531	3151
ENSG00000080493	4	71187286	71572087	SLC4A4	5.517	1.28286	1.33144	1.39685	1.0768	1.24779	1.21086	1.24114e-35	1.43016e-38	5.52047e-42	1.0091e-25	2.23629e-32	4.62268e-31	4.68451e-34	4.71492e-37	1.69961e-40	2.8162e-24	6.7715e-31	9.72824e-30	1791	2057	1886	1321	1735	1483	597	592	507
ENSG00000080503	9	2015219	2193624	SMARCA2	6.97114	0.545805	0.591106	0.684998	0.511488	0.636444	0.843731	3.66296e-09	1.45772e-10	9.95158e-14	2.72309e-08	7.26542e-12	2.33304e-20	3.07342e-08	1.05785e-09	8.27828e-13	2.10475e-07	6.77504e-11	2.94481e-19	4225	5466	4439	3400	4165	4521	2302	2323	2042
ENSG00000080546	6	108986437	109094819	SESN1	4.43378	0.457033	0.312324	0.713732	0.46228	0.324475	0.880721	0.000143776	0.0102473	1.84983e-09	7.84591e-05	0.0100178	5.98295e-14	0.000657969	0.0292866	1.12221e-08	0.000371524	0.0313903	5.09843e-13	734	976	676	506	785	857	459	415	359
ENSG00000080561	X	107825755	107927193	MID2	4.49632	0.98974	1.28406	1.41516	1.10571	1.15186	1.4224	4.46736e-17	3.29353e-29	5.36717e-35	1.73408e-22	8.7325e-22	3.52665e-35	7.79454e-16	7.45218e-28	1.27126e-33	4.17818e-21	1.58708e-20	8.7138e-34	732	1051	914	619	880	860	311	266	272
ENSG00000080572	X	107206632	107244243	PIH1D3	-4.81682	1.0816	1.05734	1.23141	0.706342	0.533538	-2.84017	0.430015	0.439855	0.372633	0.599219	0.745259	0.261925	0.634584	0.6295	0.58724	0.808429	0.959552	0.437717	2	2	2	1	2	0	0	0	2
ENSG00000080573	19	9959561	10010471	COL5A3	-3.31864	-0.207831	-1.69126	-0.610894	1.45603	-0.380092	-0.572854	0.841628	0.198296	0.594334	0.0601382	0.744062	0.618351	1	0.35609	0.785092	0.143181	0.958895	0.813616	3	13	1	2	2	2	0	5	3
ENSG00000080603	16	30698209	30745194	SRCAP	5.98756	0.897936	1.08895	1.11167	1.08088	0.974811	1.2542	1.48884e-17	1.06363e-25	1.79941e-26	7.6966e-26	5.26813e-20	9.96907e-34	2.68075e-16	2.0292e-24	2.98445e-25	2.15832e-24	8.63098e-19	2.33591e-32	1996	3002	2320	1591	2072	2224	870	754	841
ENSG00000080608	9	2720469	2844241	KIAA0020	7.97022	0.125204	-0.309251	-0.547869	0.15505	-0.463299	-0.455345	0.254195	0.00611262	1.80937e-06	0.156318	5.11547e-05	6.58468e-05	0.444203	0.0185075	8.46905e-06	0.293601	0.000234041	0.000262702	9879	13362	7443	4965	5546	5750	7517	7378	6003
ENSG00000080618	13	46053186	46105076	CPB2	-2.84752	0.741713	1.11535	2.27282	-0.186418	1.12983	1.33429	0.487474	0.261028	0.00641294	0.871412	0.299801	0.182461	0.701475	0.434294	0.018791	1	0.510508	0.327385	3	2	4	3	8	4	1	1	2
ENSG00000080644	15	78593052	78621295	CHRNA3	-0.625888	-0.0856347	-0.471867	-0.867891	0.0384056	-0.731753	-1.4583	0.793679	0.178373	0.0287555	0.895098	0.0759594	0.00117496	1	0.324977	0.0718641	1	0.183693	0.00397033	27	39	21	13	14	9	22	24	20
ENSG00000080709	5	114360945	114496640	KCNN2	-0.0134153	1.64671	1.80303	2.02209	1.03432	1.64866	2.12779	2.09293e-05	1.55478e-06	6.21211e-08	0.00959274	7.94557e-05	8.5397e-09	0.000109142	7.73688e-06	3.3377e-07	0.0300207	0.000353335	4.93131e-08	37	32	42	28	43	45	11	9	7
ENSG00000080802	7	135361795	135510127	CNOT4	6.3195	1.41437	1.43815	1.39936	1.3458	1.35545	1.47251	9.8551e-53	1.08877e-54	4.84822e-51	1.28753e-48	7.03727e-47	1.17718e-56	5.69654e-51	5.30155e-53	1.95007e-49	7.22695e-47	3.47023e-45	5.59169e-55	3049	3852	3156	2212	2701	2763	895	892	846
ENSG00000080815	14	73136418	73223691	PSEN1	7.25288	-0.38235	-0.165174	0.0220956	-0.296067	-0.0547274	0.0234097	5.85648e-05	0.0778713	0.81179	0.0016312	0.559212	0.800944	0.00028525	0.173865	1	0.00607857	0.770624	1	4167	5861	4932	3952	4937	4805	4323	4314	3874
ENSG00000080819	3	98521132	98593723	CPOX	5.30595	-0.382433	-0.441262	-0.505017	-0.394688	-0.468504	-0.728428	0.00289178	0.000616294	0.00010709	0.00188753	0.000357213	4.36647e-08	0.0104764	0.00221115	0.000414689	0.00689828	0.00145016	2.3753e-07	1288	1692	1259	917	1059	882	1350	1428	1094
ENSG00000080822	3	98497912	98523066	CLDND1	5.28263	-0.394217	-0.367647	-0.389636	-0.321095	-0.26837	-0.410092	0.000501253	0.00112777	0.000637197	0.0037658	0.018879	0.000342446	0.00209885	0.00386814	0.0022116	0.0129839	0.0543134	0.00124813	1186	1653	1230	978	1065	1021	1308	1235	1052
ENSG00000080823	14	102224500	102305200	MOK	5.24183	0.833199	0.340492	-0.17698	0.618002	0.224421	0.304795	3.86365e-11	0.0089346	0.19528	1.02307e-06	0.0931939	0.0206213	4.03988e-10	0.0257818	0.347138	6.42647e-06	0.207142	0.0546744	1798	2052	1301	891	799	1085	844	850	635
ENSG00000080824	14	102080738	102139699	HSP90AA1	11.3371	-0.592294	-1.09786	-1.45952	-0.457251	-1.21119	-1.57514	4.22142e-06	1.58501e-16	9.94124e-27	0.000340601	1.7148e-19	2.11969e-30	2.42805e-05	1.79668e-15	1.66385e-25	0.00143408	2.73874e-18	4.32524e-29	88046	128096	63145	43328	43205	38776	105998	101837	97798
ENSG00000080839	20	36996349	37095995	RBL1	6.81971	-0.56682	-0.71818	-1.04261	-0.657827	-0.781648	-0.905669	3.49894e-09	1.32195e-13	1.69673e-25	6.90259e-12	2.1106e-15	5.46031e-20	2.94428e-08	1.21449e-12	2.70123e-24	8.06256e-11	2.59371e-14	6.73386e-19	3592	4468	3293	2339	2312	2472	4199	4256	3799
ENSG00000080845	20	36306336	36528637	DLGAP4	3.79832	0.594434	0.92737	1.01599	0.931103	0.793067	1.07985	1.44888e-05	2.08092e-12	2.19181e-14	3.30445e-13	1.48977e-08	3.86506e-16	7.73111e-05	1.75359e-11	1.90592e-13	4.36506e-12	1.01666e-07	3.81944e-15	407	681	522	353	488	496	234	189	198
ENSG00000080854	11	133908564	133956985	IGSF9B	0.777232	1.11631	0.978745	0.825447	1.39872	0.664855	0.865756	0.000104658	0.000821805	0.00761717	8.68721e-08	0.045716	0.00516062	0.000490279	0.00288253	0.0219856	6.32659e-07	0.118089	0.0156414	67	108	62	37	49	49	22	30	19
ENSG00000080947	1	16467436	16499257	CROCCP3	3.33508	1.43347	1.50414	1.30146	1.26429	1.30864	1.30646	2.20051e-17	2.86428e-19	5.96435e-14	3.40452e-14	1.49835e-13	5.69367e-14	3.92573e-16	3.88654e-18	5.03709e-13	4.90962e-13	1.60073e-12	4.85904e-13	404	476	432	280	330	322	147	98	100
ENSG00000080986	18	2571511	2616635	NDC80	5.35145	-0.761052	-1.11372	-1.44304	-1.05191	-0.913435	-1.17999	8.56617e-10	2.64273e-18	1.14514e-27	5.02818e-17	8.29118e-13	8.25614e-20	7.72793e-09	3.35633e-17	1.99902e-26	9.00713e-16	8.3686e-12	1.0061e-18	1278	1384	1019	869	713	832	1723	1825	1445
ENSG00000081014	15	50908672	51005900	AP4E1	6.82936	0.246517	0.0980968	0.043736	0.070503	0.268906	0.18632	0.0128329	0.32656	0.664209	0.478675	0.00702796	0.0620666	0.0397865	0.527394	0.865991	0.678329	0.0226898	0.141731	4117	4828	3782	3160	3202	3437	2895	2756	2353
ENSG00000081019	1	113761832	113812476	RSBN1	4.5554	0.0687964	-0.0622342	0.0690302	0.198529	-0.0738975	0.0312183	0.577127	0.617612	0.579712	0.0964823	0.565833	0.803459	0.786404	0.812675	0.769533	0.214827	0.777811	1	783	1135	728	536	701	664	661	540	521
ENSG00000081026	1	113390749	113685923	MAGI3	7.07081	1.14489	1.08797	1.19144	1.09548	0.900563	1.0839	1.00117e-37	4.5472e-34	1.18402e-40	5.55057e-35	6.24053e-23	1.67708e-33	4.02692e-36	1.26904e-32	3.49726e-39	2.15559e-33	1.21991e-21	3.88791e-32	5138	6578	5029	3278	4750	4287	1930	1773	1652
ENSG00000081041	4	74097035	74099293	CXCL2	3.504	-0.42389	0.924427	0.662856	0.350236	0.505036	0.772442	0.00568204	1.48031e-12	1.24869e-06	0.00893101	0.000423617	1.23136e-08	0.0194221	1.26238e-11	5.94186e-06	0.0281441	0.0016988	6.996e-08	214	485	555	308	407	427	249	220	193
ENSG00000081051	4	73431138	73456174	AFP	-2.77228	-1.34096	-0.181593	0.190147	-1.33218	-2.44189	-0.748383	0.0874145	0.771567	0.754852	0.0595878	0.022966	0.311045	0.207007	0.971323	0.957532	0.142084	0.0644907	0.505824	3	4	7	1	8	4	7	7	4
ENSG00000081052	2	227002711	227164113	COL4A4	4.27424	1.26697	1.84628	2.01786	1.17174	2.01784	2.1681	1.20888e-22	9.72916e-52	1.27923e-61	1.48119e-20	2.9329e-59	2.71414e-72	2.86528e-21	4.4694e-50	6.82901e-60	3.26058e-19	1.91754e-57	1.88014e-70	537	666	817	683	809	873	187	175	152
ENSG00000081059	5	134114711	134151865	TCF7	2.76629	0.84366	1.39018	1.16108	0.920071	1.22557	1.23359	1.25212e-06	8.47958e-18	9.69122e-12	1.98434e-08	2.43623e-12	3.67722e-13	7.71266e-06	1.04169e-16	7.00807e-11	1.56351e-07	2.37322e-11	2.95813e-12	199	278	296	196	222	227	80	85	90
ENSG00000081087	6	108041409	108165854	OSTM1	6.06031	0.186861	0.182215	0.371222	0.20998	0.44576	0.331997	0.0596262	0.0661075	0.000161868	0.0318899	6.36592e-06	0.000782151	0.150392	0.152465	0.000610687	0.0862078	3.27084e-05	0.00270878	2215	2982	2248	2003	2253	2132	1568	1561	1355
ENSG00000081138	18	65750252	65890341	CDH7	0.0823491	2.92138	3.19803	2.95279	2.66223	2.94071	3.02616	3.28511e-12	1.29272e-15	5.00907e-12	1.10978e-10	4.35954e-11	1.09467e-12	3.85782e-11	1.37642e-14	3.68871e-11	1.14328e-09	3.78054e-10	8.57101e-12	47	52	58	36	43	44	3	6	5
ENSG00000081148	3	101222546	101320560	IMPG2	1.37049	2.4072	2.18701	2.45905	2.3363	2.20694	2.47116	1.2409e-17	3.77653e-14	6.59784e-18	8.22522e-18	5.52979e-13	5.9526e-18	2.24707e-16	3.61728e-13	7.10082e-17	1.54807e-16	5.67495e-12	6.558e-17	111	140	97	73	103	101	21	20	7
ENSG00000081154	3	101574095	101594437	PCNP	6.78963	-0.244084	-0.383557	-0.5259	-0.274516	-0.379703	-0.544932	0.00918187	5.01078e-05	4.34703e-08	0.00321456	7.14817e-05	1.51548e-08	0.0295192	0.000208773	2.36693e-07	0.0112568	0.000319749	8.53387e-08	3701	4801	3421	2546	2725	2615	3470	3486	3139
[truncated: 33,424 more rows]
